# Supplementary material for: Privacy preserved and decentralized thermal comfort prediction model for smart buildings using federated learning
Source: PeerJ Comput Sci. 2024 Feb 29;10:e1899. doi: 10.7717/peerj-cs.1899 (PMC10909213; doi:10.7717/peerj-cs.1899)
Supplement: Supplemental Information 1 [file peerj-cs-10-1899-s001.csv]

BLCODE	SUB	AGE	YEAR	DAY	ASH	ACT10	ACT20	ACT30	ACT60	MET	CLO	UPHOLST	INSUL	TA_H	TA_M	TA_L	DEWPT	PRTA-B	TG_H	TG_M	TG_L	VEL_H	VEL_M	VEL_L	TURB_H	TURB_M	TURB_L	TAAV	TRAV	TOP	VELAV	VELMAX	TUAV	PA	RH	ET	SET	TSENS	DISC	PMV	PPD	PD_H	PD_M	PD_L	PD_MAX	PCC_AG	day15_ta	day06_ta	dayav_ta
0.020392	0.129076	0.220755	0.733333	0.152113	0.376574	0.254352	0.251987	0.24962	0.255838	0.078377	0.436782	0.357143	0.484848	0.464982	0.484239	0.434783	0.561898	0.398585	0.449446	0.455724	0.391141	0.029412	0.054051	0.058914	0.090203	0.0698	0.091513	0.426667	0.303598	0.399736	0.030196	0.073675	0.080213	0.470595	0.335188	0.32716	0.641304	0.540426	0.315098	0.703148	0.06383	0.061569	0.026342	0.056901	0.000783	0.113649	0.505443	0.54902	0.552838
0.03902	0.129076	0.278371	0.4	0.23662	0.59322	0.254352	0.251987	0.24962	0.255838	0.02742	0.258621	0.357143	0.328283	0.52077	0.522368	0.450327	0.561898	0.398585	0.467025	0.455724	0.391141	0.066819	0.069519	0.058914	0.090203	0.0698	0.091513	0.52	0.397838	0.505277	0.072824	0.073675	0.080213	0.470595	0.759388	0.487654	0.581522	0.451064	0.253829	0.652174	0.010638	0.051688	0.028661	0.056901	0.000718	0.113649	0.895801	0.998217	0.99214
0.03902	0.129076	0.150339	0.4	0.23662	0.376574	0.254352	0.251987	0.24962	0.255838	0.02742	0.206897	0.357143	0.282828	0.52077	0.555263	0.450327	0.561898	0.398585	0.467025	0.455724	0.391141	0.066819	0.042781	0.058914	0.090203	0.0698	0.091513	0.553333	0.420769	0.538259	0.046181	0.073675	0.080213	0.470595	0.749652	0.518519	0.570652	0.442553	0.242888	0.667166	0.021277	0.051688	0.013709	0.056901	0.000344	0.113649	0.895801	0.998217	0.99214
0.03902	0.129076	0.150339	0.4	0.23662	0.376574	0.254352	0.251987	0.24962	0.255838	0.02742	0.206897	0.357143	0.282828	0.52077	0.502632	0.450327	0.561898	0.398585	0.467025	0.455724	0.391141	0.066819	0.122995	0.058914	0.090203	0.0698	0.091513	0.5	0.401385	0.498681	0.12611	0.073675	0.080213	0.470595	0.759388	0.475309	0.494565	0.387234	0.199125	0.590705	0.010638	0.051688	0.061153	0.056901	0.001531	0.113649	0.895801	0.998217	0.99214
0.03902	0.129076	0.278371	0.4	0.23662	0.376574	0.254352	0.251987	0.24962	0.255838	0.02742	0.258621	0.357143	0.328283	0.52077	0.509211	0.450327	0.561898	0.398585	0.467025	0.455724	0.391141	0.066819	0.058824	0.058914	0.090203	0.0698	0.091513	0.506667	0.382657	0.492084	0.062167	0.073675	0.080213	0.470595	0.751043	0.469136	0.565217	0.417021	0.227571	0.647676	0.0	0.051688	0.023434	0.056901	0.000587	0.113649	0.895801	0.998217	0.99214
0.03902	0.129076	0.208535	0.4	0.23662	0.376574	0.254352	0.251987	0.24962	0.255838	0.02742	0.206897	0.357143	0.282828	0.52077	0.568421	0.450327	0.561898	0.398585	0.467025	0.455724	0.391141	0.066819	0.053476	0.058914	0.090203	0.0698	0.091513	0.566667	0.435967	0.558047	0.056839	0.073675	0.080213	0.470595	0.707928	0.530864	0.581522	0.46383	0.258206	0.670165	0.021277	0.051688	0.018702	0.056901	0.000469	0.113649	0.895801	0.998217	0.99214
0.03902	0.129076	0.161979	0.4	0.23662	0.338983	0.254352	0.251987	0.24962	0.255838	0.02742	0.281609	0.357143	0.348485	0.52077	0.555263	0.450327	0.561898	0.398585	0.467025	0.455724	0.391141	0.066819	0.058824	0.058914	0.090203	0.0698	0.091513	0.553333	0.39021	0.51847	0.062167	0.073675	0.080213	0.470595	0.739917	0.5	0.603261	0.489362	0.282276	0.674663	0.021277	0.051688	0.021799	0.056901	0.000546	0.113649	0.895801	0.998217	0.99214
0.03902	0.129076	0.441319	0.4	0.23662	0.376574	0.254352	0.251987	0.24962	0.255838	0.02742	0.367816	0.357143	0.424242	0.52077	0.528947	0.450327	0.561898	0.398585	0.467025	0.455724	0.391141	0.066819	0.074866	0.058914	0.090203	0.0698	0.091513	0.526667	0.376524	0.498681	0.078153	0.073675	0.080213	0.470595	0.731572	0.481481	0.641304	0.53617	0.328228	0.682159	0.031915	0.051688	0.031232	0.056901	0.000782	0.113649	0.895801	0.998217	0.99214
0.03902	0.0	0.208535	0.4	0.23662	0.376574	0.254352	0.251987	0.24962	0.255838	0.02742	0.155172	0.357143	0.237374	0.52077	0.575	0.450327	0.561898	0.398585	0.467025	0.455724	0.391141	0.066819	0.048128	0.058914	0.090203	0.0698	0.091513	0.573333	0.414746	0.544855	0.05151	0.073675	0.080213	0.470595	0.721836	0.518519	0.532609	0.4	0.205689	0.644678	0.0	0.051688	0.01589	0.056901	0.000398	0.113649	0.895801	0.998217	0.99214
0.03902	0.000495	0.173618	0.4	0.23662	0.376574	0.254352	0.251987	0.24962	0.255838	0.02742	0.390805	0.357143	0.444444	0.52077	0.575	0.450327	0.561898	0.398585	0.467025	0.455724	0.391141	0.066819	0.053476	0.058914	0.090203	0.0698	0.091513	0.573333	0.425231	0.551451	0.056839	0.073675	0.080213	0.470595	0.709318	0.537037	0.706522	0.625532	0.393873	0.731634	0.106383	0.051688	0.018496	0.056901	0.000464	0.113649	0.895801	0.998217	0.99214
0.03902	0.00099	0.220755	0.4	0.23662	0.376574	0.254352	0.251987	0.24962	0.255838	0.02742	0.247126	0.357143	0.318182	0.52077	0.594737	0.450327	0.561898	0.398585	0.467025	0.455724	0.391141	0.066819	0.053476	0.058914	0.090203	0.0698	0.091513	0.593333	0.434437	0.57124	0.056839	0.073675	0.080213	0.470595	0.703755	0.549383	0.625	0.52766	0.304158	0.694153	0.053191	0.051688	0.017878	0.056901	0.000448	0.113649	0.895801	0.998217	0.99214
0.03902	0.001484	0.243453	0.4	0.23662	0.376574	0.254352	0.251987	0.24962	0.255838	0.02742	0.12069	0.357143	0.207071	0.52077	0.594737	0.450327	0.561898	0.398585	0.467025	0.455724	0.391141	0.066819	0.053476	0.058914	0.090203	0.0698	0.091513	0.593333	0.434437	0.57124	0.056839	0.073675	0.080213	0.470595	0.698192	0.54321	0.527174	0.4	0.205689	0.64018	0.0	0.051688	0.017878	0.056901	0.000448	0.113649	0.895801	0.998217	0.99214
0.03902	0.001979	0.220755	0.4	0.23662	0.376574	0.254352	0.251987	0.24962	0.255838	0.02742	0.235632	0.357143	0.308081	0.52077	0.522368	0.450327	0.561898	0.398585	0.467025	0.455724	0.391141	0.066819	0.053476	0.058914	0.090203	0.0698	0.091513	0.52	0.397237	0.505277	0.056839	0.073675	0.080213	0.470595	0.709318	0.481481	0.559783	0.408511	0.221007	0.649175	0.010638	0.051688	0.020143	0.056901	0.000505	0.113649	0.895801	0.998217	0.99214
0.03902	0.002474	0.278371	0.4	0.23662	0.376574	0.254352	0.251987	0.24962	0.255838	0.02742	0.235632	0.357143	0.308081	0.52077	0.469737	0.450327	0.561898	0.398585	0.467025	0.455724	0.391141	0.066819	0.048128	0.058914	0.090203	0.0698	0.091513	0.466667	0.363834	0.459103	0.05151	0.073675	0.080213	0.470595	0.716273	0.438272	0.516304	0.391489	0.201313	0.623688	0.0	0.051688	0.018742	0.056901	0.00047	0.113649	0.895801	0.998217	0.99214
0.03902	0.002969	0.208535	0.4	0.23662	0.376574	0.254352	0.251987	0.24962	0.255838	0.02742	0.235632	0.357143	0.308081	0.52077	0.476316	0.450327	0.561898	0.398585	0.467025	0.455724	0.391141	0.066819	0.053476	0.058914	0.090203	0.0698	0.091513	0.473333	0.368865	0.465699	0.056839	0.073675	0.080213	0.470595	0.716273	0.444444	0.521739	0.395745	0.203501	0.622189	0.0	0.051688	0.021585	0.056901	0.000541	0.113649	0.895801	0.998217	0.99214
0.03902	0.003464	0.196896	0.4	0.23662	0.376574	0.254352	0.251987	0.24962	0.255838	0.02742	0.235632	0.357143	0.308081	0.52077	0.575	0.450327	0.561898	0.398585	0.467025	0.455724	0.391141	0.066819	0.069519	0.058914	0.090203	0.0698	0.091513	0.573333	0.415233	0.544855	0.072824	0.073675	0.080213	0.470595	0.726008	0.524691	0.597826	0.485106	0.275711	0.667166	0.021277	0.051688	0.026346	0.056901	0.00066	0.113649	0.895801	0.998217	0.99214
0.03902	0.003958	0.150339	0.4	0.23662	0.376574	0.254352	0.251987	0.24962	0.255838	0.02742	0.235632	0.357143	0.308081	0.52077	0.607895	0.450327	0.561898	0.398585	0.467025	0.455724	0.391141	0.066819	0.053476	0.058914	0.090203	0.0698	0.091513	0.606667	0.433672	0.577836	0.056839	0.073675	0.080213	0.470595	0.720445	0.549383	0.619565	0.523404	0.299781	0.694153	0.042553	0.051688	0.017466	0.056901	0.000438	0.113649	0.895801	0.998217	0.99214
0.03902	0.004453	0.29001	0.4	0.23662	0.338983	0.254352	0.251987	0.24962	0.255838	0.02742	0.258621	0.357143	0.328283	0.52077	0.594737	0.450327	0.561898	0.398585	0.467025	0.455724	0.391141	0.066819	0.048128	0.058914	0.090203	0.0698	0.091513	0.593333	0.439444	0.57124	0.05151	0.073675	0.080213	0.470595	0.707928	0.549383	0.63587	0.544681	0.315098	0.704648	0.06383	0.051688	0.015356	0.056901	0.000385	0.113649	0.895801	0.998217	0.99214
0.03902	0.004948	0.127061	0.4	0.23662	0.376574	0.254352	0.251987	0.24962	0.255838	0.02742	0.178161	0.357143	0.257576	0.52077	0.621053	0.450327	0.561898	0.398585	0.467025	0.455724	0.391141	0.066819	0.069519	0.058914	0.090203	0.0698	0.091513	0.62	0.464498	0.604222	0.072824	0.073675	0.080213	0.470595	0.714882	0.580247	0.603261	0.506383	0.286652	0.67916	0.031915	0.051688	0.02432	0.056901	0.000609	0.113649	0.895801	0.998217	0.99214
0.03902	0.005443	0.173618	0.4	0.23662	0.376574	0.254352	0.251987	0.24962	0.255838	0.02742	0.264368	0.357143	0.333333	0.52077	0.581579	0.450327	0.561898	0.398585	0.467025	0.455724	0.391141	0.066819	0.058824	0.058914	0.090203	0.0698	0.091513	0.58	0.435387	0.564644	0.062167	0.073675	0.080213	0.470595	0.709318	0.54321	0.630435	0.531915	0.310722	0.692654	0.042553	0.051688	0.020865	0.056901	0.000523	0.113649	0.895801	0.998217	0.99214
0.03902	0.005938	0.266731	0.4	0.23662	0.376574	0.254352	0.251987	0.24962	0.255838	0.02742	0.201149	0.357143	0.277778	0.52077	0.555263	0.450327	0.561898	0.398585	0.467025	0.455724	0.391141	0.066819	0.064171	0.058914	0.090203	0.0698	0.091513	0.553333	0.405954	0.531662	0.067496	0.073675	0.080213	0.470595	0.730181	0.506173	0.554348	0.408511	0.221007	0.644678	0.0	0.051688	0.024496	0.056901	0.000614	0.113649	0.895801	0.998217	0.99214
0.03902	0.006432	0.464597	0.4	0.23662	0.376574	0.254352	0.251987	0.24962	0.255838	0.02742	0.367816	0.357143	0.424242	0.52077	0.535526	0.450327	0.561898	0.398585	0.467025	0.455724	0.391141	0.066819	0.074866	0.058914	0.090203	0.0698	0.091513	0.533333	0.402355	0.51847	0.078153	0.073675	0.080213	0.470595	0.734353	0.5	0.663043	0.565957	0.350109	0.694153	0.042553	0.051688	0.030914	0.056901	0.000774	0.113649	0.895801	0.998217	0.99214
0.03902	0.006927	0.185257	0.4	0.23662	0.376574	0.254352	0.251987	0.24962	0.255838	0.02742	0.206897	0.357143	0.282828	0.52077	0.548684	0.450327	0.561898	0.398585	0.467025	0.455724	0.391141	0.066819	0.053476	0.058914	0.090203	0.0698	0.091513	0.546667	0.400875	0.525066	0.056839	0.073675	0.080213	0.470595	0.72879	0.5	0.554348	0.405876	0.225272	0.650675	0.010638	0.051688	0.01932	0.056901	0.000484	0.113649	0.895801	0.998217	0.99214
0.03902	0.007422	0.255092	0.4	0.23662	0.376574	0.254352	0.251987	0.24962	0.255838	0.02742	0.206897	0.357143	0.282828	0.52077	0.548684	0.450327	0.561898	0.398585	0.467025	0.455724	0.391141	0.066819	0.064171	0.058914	0.090203	0.0698	0.091513	0.546667	0.411598	0.531662	0.067496	0.073675	0.080213	0.470595	0.723227	0.506173	0.559783	0.417021	0.225383	0.644678	0.0	0.051688	0.024758	0.056901	0.00062	0.113649	0.895801	0.998217	0.99214
0.03902	0.007917	0.452958	0.4	0.23662	0.338983	0.254352	0.251987	0.24962	0.255838	0.02742	0.258621	0.357143	0.328283	0.52077	0.522368	0.450327	0.561898	0.398585	0.467025	0.455724	0.391141	0.066819	0.069519	0.058914	0.090203	0.0698	0.091513	0.52	0.413549	0.51847	0.072824	0.073675	0.080213	0.470595	0.727399	0.5	0.586957	0.46383	0.262582	0.655172	0.010638	0.051688	0.028661	0.056901	0.000718	0.113649	0.895801	0.998217	0.99214
0.03902	0.008412	0.243453	0.4	0.23662	0.376574	0.254352	0.251987	0.24962	0.255838	0.02742	0.08046	0.357143	0.171717	0.52077	0.588158	0.450327	0.561898	0.398585	0.467025	0.455724	0.391141	0.066819	0.074866	0.058914	0.090203	0.0698	0.091513	0.586667	0.430191	0.564644	0.078153	0.073675	0.080213	0.470595	0.784423	0.537037	0.5	0.391489	0.201313	0.601199	0.010638	0.051688	0.028372	0.056901	0.000711	0.113649	0.895801	0.998217	0.99214
0.03902	0.008906	0.220175	0.4	0.23662	0.376574	0.254352	0.251987	0.24962	0.255838	0.02742	0.206897	0.357143	0.282828	0.52077	0.653947	0.450327	0.561898	0.398585	0.467025	0.455724	0.391141	0.066819	0.085561	0.058914	0.090203	0.0698	0.091513	0.653333	0.483667	0.630607	0.08881	0.073675	0.080213	0.470595	0.798331	0.623457	0.657609	0.578723	0.354486	0.710645	0.074468	0.051688	0.029924	0.056901	0.00075	0.113649	0.895801	0.998217	0.99214
0.03902	0.009401	0.185257	0.4	0.23662	0.376574	0.254352	0.251987	0.24962	0.255838	0.02742	0.258621	0.357143	0.328283	0.52077	0.594737	0.450327	0.561898	0.398585	0.467025	0.455724	0.391141	0.066819	0.058824	0.058914	0.090203	0.0698	0.091513	0.593333	0.45017	0.577836	0.062167	0.073675	0.080213	0.470595	0.781641	0.567901	0.652174	0.561702	0.33698	0.707646	0.06383	0.051688	0.020398	0.056901	0.000511	0.113649	0.895801	0.998217	0.99214
0.03902	0.009896	0.127061	0.4	0.23662	0.376574	0.254352	0.251987	0.24962	0.255838	0.02742	0.247126	0.357143	0.318182	0.52077	0.581579	0.450327	0.561898	0.398585	0.467025	0.455724	0.391141	0.066819	0.064171	0.058914	0.090203	0.0698	0.091513	0.58	0.419912	0.551451	0.067496	0.073675	0.080213	0.470595	0.757997	0.537037	0.61413	0.510638	0.295405	0.682159	0.031915	0.051688	0.023451	0.056901	0.000588	0.113649	0.895801	0.998217	0.99214
0.03902	0.010391	0.173618	0.4	0.23662	0.376574	0.254352	0.251987	0.24962	0.255838	0.02742	0.252874	0.357143	0.323232	0.52077	0.528947	0.450327	0.561898	0.398585	0.467025	0.455724	0.391141	0.066819	0.085561	0.058914	0.090203	0.0698	0.091513	0.526667	0.40318	0.51847	0.08881	0.073675	0.080213	0.470595	0.748261	0.493827	0.576087	0.446809	0.249453	0.643178	0.0	0.051688	0.037057	0.056901	0.000928	0.113649	0.895801	0.998217	0.99214
0.03902	0.010886	0.173618	0.4	0.23662	0.376574	0.254352	0.251987	0.24962	0.255838	0.02742	0.258621	0.357143	0.328283	0.52077	0.502632	0.450327	0.561898	0.398585	0.467025	0.455724	0.391141	0.066819	0.085561	0.058914	0.090203	0.0698	0.091513	0.5	0.378716	0.485488	0.08881	0.073675	0.080213	0.470595	0.74548	0.462963	0.554348	0.405876	0.225272	0.626687	0.0	0.051688	0.038558	0.056901	0.000966	0.113649	0.895801	0.998217	0.99214
0.03902	0.011381	0.150339	0.4	0.23662	0.376574	0.254352	0.251987	0.24962	0.255838	0.02742	0.206897	0.357143	0.282828	0.52077	0.489474	0.450327	0.561898	0.398585	0.467025	0.455724	0.391141	0.066819	0.106952	0.058914	0.090203	0.0698	0.091513	0.486667	0.364379	0.465699	0.110124	0.073675	0.080213	0.470595	0.753825	0.444444	0.483696	0.382979	0.196937	0.578711	0.021277	0.051688	0.052178	0.056901	0.001307	0.113649	0.895801	0.998217	0.99214
0.03902	0.011875	0.476237	0.4	0.23662	0.338983	0.254352	0.251987	0.24962	0.255838	0.02742	0.206897	0.357143	0.282828	0.52077	0.509211	0.450327	0.561898	0.398585	0.467025	0.455724	0.391141	0.066819	0.053476	0.058914	0.090203	0.0698	0.091513	0.506667	0.372107	0.485488	0.056839	0.073675	0.080213	0.470595	0.764951	0.462963	0.516304	0.395745	0.203501	0.626687	0.0	0.051688	0.020555	0.056901	0.000515	0.113649	0.895801	0.998217	0.99214
0.03902	0.01237	0.127061	0.4	0.23662	0.376574	0.254352	0.251987	0.24962	0.255838	0.02742	0.201149	0.357143	0.277778	0.52077	0.542105	0.450327	0.561898	0.398585	0.467025	0.455724	0.391141	0.066819	0.074866	0.058914	0.090203	0.0698	0.091513	0.54	0.401891	0.51847	0.078153	0.073675	0.080213	0.470595	0.755216	0.5	0.548913	0.405876	0.225272	0.631184	0.0	0.051688	0.030596	0.056901	0.000766	0.113649	0.895801	0.998217	0.99214
0.03902	0.012865	0.185257	0.4	0.23662	0.338983	0.254352	0.251987	0.24962	0.255838	0.02742	0.201149	0.357143	0.277778	0.52077	0.515789	0.450327	0.561898	0.398585	0.467025	0.455724	0.391141	0.066819	0.058824	0.058914	0.090203	0.0698	0.091513	0.513333	0.38745	0.498681	0.062167	0.073675	0.080213	0.470595	0.689847	0.475309	0.521739	0.395745	0.203501	0.622189	0.0	0.051688	0.023201	0.056901	0.000581	0.113649	0.895801	0.998217	0.99214
0.03902	0.01336	0.115422	0.4	0.23662	0.376574	0.254352	0.251987	0.24962	0.255838	0.02742	0.08046	0.357143	0.171717	0.52077	0.509211	0.450327	0.561898	0.398585	0.467025	0.455724	0.391141	0.066819	0.064171	0.058914	0.090203	0.0698	0.091513	0.506667	0.372394	0.485488	0.067496	0.073675	0.080213	0.470595	0.691238	0.45679	0.423913	0.357447	0.183807	0.541229	0.074468	0.051688	0.026326	0.056901	0.00066	0.113649	0.895801	0.998217	0.99214
0.03902	0.013855	0.161979	0.4	0.23662	0.338983	0.254352	0.251987	0.24962	0.255838	0.02742	0.08046	0.357143	0.171717	0.52077	0.515789	0.450327	0.561898	0.398585	0.467025	0.455724	0.391141	0.066819	0.064171	0.058914	0.090203	0.0698	0.091513	0.513333	0.366741	0.485488	0.067496	0.073675	0.080213	0.470595	0.684284	0.45679	0.423913	0.357447	0.183807	0.53973	0.074468	0.051688	0.026065	0.056901	0.000653	0.113649	0.895801	0.998217	0.99214
0.03902	0.014349	0.1387	0.4	0.23662	0.376574	0.254352	0.251987	0.24962	0.255838	0.02742	0.149425	0.357143	0.232323	0.52077	0.476316	0.450327	0.561898	0.398585	0.467025	0.455724	0.391141	0.066819	0.074866	0.058914	0.090203	0.0698	0.091513	0.473333	0.359217	0.459103	0.078153	0.073675	0.080213	0.470595	0.691238	0.432099	0.456522	0.370213	0.190372	0.553223	0.053191	0.051688	0.033773	0.056901	0.000846	0.113649	0.895801	0.998217	0.99214
0.03902	0.014844	0.161979	0.4	0.23662	0.376574	0.254352	0.251987	0.24962	0.255838	0.02742	0.206897	0.357143	0.282828	0.52077	0.476316	0.450327	0.561898	0.398585	0.467025	0.455724	0.391141	0.066819	0.053476	0.058914	0.090203	0.0698	0.091513	0.473333	0.34295	0.44591	0.056839	0.073675	0.080213	0.470595	0.688456	0.419753	0.483696	0.378723	0.194748	0.595202	0.010638	0.051688	0.021585	0.056901	0.000541	0.113649	0.895801	0.998217	0.99214
0.03902	0.015339	0.115422	0.4	0.23662	0.376574	0.254352	0.251987	0.24962	0.255838	0.02742	0.149425	0.357143	0.232323	0.52077	0.469737	0.450327	0.561898	0.398585	0.467025	0.455724	0.391141	0.066819	0.058824	0.058914	0.090203	0.0698	0.091513	0.466667	0.333074	0.439314	0.062167	0.073675	0.080213	0.470595	0.691238	0.41358	0.434783	0.361702	0.185996	0.553223	0.053191	0.051688	0.024836	0.056901	0.000622	0.113649	0.895801	0.998217	0.99214
0.03902	0.015834	0.1387	0.4	0.23662	0.376574	0.254352	0.251987	0.24962	0.255838	0.02742	0.247126	0.357143	0.318182	0.52077	0.436842	0.450327	0.561898	0.398585	0.467025	0.455724	0.391141	0.066819	0.053476	0.058914	0.090203	0.0698	0.091513	0.433333	0.31418	0.406332	0.056839	0.073675	0.080213	0.470595	0.691238	0.382716	0.478261	0.378723	0.194748	0.589205	0.010638	0.051688	0.02282	0.056901	0.000572	0.113649	0.895801	0.998217	0.99214
0.03902	0.016329	0.208535	0.4	0.23662	0.376574	0.254352	0.251987	0.24962	0.255838	0.02742	0.258621	0.357143	0.328283	0.52077	0.403947	0.450327	0.561898	0.398585	0.467025	0.455724	0.391141	0.066819	0.074866	0.058914	0.090203	0.0698	0.091513	0.4	0.301227	0.379947	0.078153	0.073675	0.080213	0.470595	0.702364	0.364198	0.467391	0.374468	0.19256	0.563718	0.042553	0.051688	0.037269	0.056901	0.000933	0.113649	0.895801	0.998217	0.99214
0.03902	0.016823	0.29001	0.4	0.23662	0.376574	0.254352	0.251987	0.24962	0.255838	0.02742	0.12069	0.357143	0.207071	0.52077	0.377632	0.450327	0.561898	0.398585	0.467025	0.455724	0.391141	0.066819	0.064171	0.058914	0.090203	0.0698	0.091513	0.373333	0.292199	0.360158	0.067496	0.073675	0.080213	0.470595	0.706537	0.345679	0.353261	0.323404	0.166302	0.475262	0.223404	0.051688	0.031554	0.056901	0.00079	0.113649	0.895801	0.998217	0.99214
0.03902	0.017318	0.092144	0.4	0.23662	0.376574	0.254352	0.251987	0.24962	0.255838	0.02742	0.212644	0.357143	0.287879	0.52077	0.423684	0.450327	0.561898	0.398585	0.467025	0.455724	0.391141	0.066819	0.048128	0.058914	0.090203	0.0698	0.091513	0.42	0.304459	0.39314	0.05151	0.073675	0.080213	0.470595	0.703755	0.37037	0.445652	0.365957	0.188184	0.569715	0.031915	0.051688	0.019989	0.056901	0.000501	0.113649	0.895801	0.998217	0.99214
0.03902	0.017813	0.092144	0.4	0.23662	0.376574	0.254352	0.251987	0.24962	0.255838	0.02742	0.275862	0.357143	0.343434	0.52077	0.443421	0.450327	0.561898	0.398585	0.467025	0.455724	0.391141	0.066819	0.064171	0.058914	0.090203	0.0698	0.091513	0.44	0.324451	0.419525	0.067496	0.073675	0.080213	0.470595	0.700974	0.395062	0.51087	0.391489	0.201313	0.602699	0.0	0.051688	0.02894	0.056901	0.000725	0.113649	0.895801	0.998217	0.99214
0.03902	0.018308	0.208535	0.4	0.23662	0.376574	0.254352	0.251987	0.24962	0.255838	0.02742	0.258621	0.357143	0.328283	0.52077	0.417105	0.450327	0.561898	0.398585	0.467025	0.455724	0.391141	0.066819	0.058824	0.058914	0.090203	0.0698	0.091513	0.413333	0.315547	0.399736	0.062167	0.073675	0.080213	0.470595	0.687065	0.376543	0.483696	0.378723	0.194748	0.584708	0.010638	0.051688	0.026705	0.056901	0.000669	0.113649	0.895801	0.998217	0.99214
0.03902	0.018803	0.383123	0.4	0.23662	0.254237	0.254352	0.251987	0.24962	0.255838	0.02742	0.258621	0.357143	0.328283	0.52077	0.390789	0.450327	0.561898	0.398585	0.467025	0.455724	0.391141	0.066819	0.080214	0.058914	0.090203	0.0698	0.091513	0.386667	0.307646	0.379947	0.083482	0.073675	0.080213	0.470595	0.685675	0.358025	0.467391	0.374468	0.19256	0.556222	0.042553	0.051688	0.0414	0.056901	0.001037	0.113649	0.895801	0.998217	0.99214
0.03902	0.019297	0.173618	0.4	0.23662	0.338983	0.254352	0.251987	0.24962	0.255838	0.02742	0.206897	0.357143	0.282828	0.52077	0.371053	0.450327	0.561898	0.398585	0.467025	0.455724	0.391141	0.066819	0.074866	0.058914	0.090203	0.0698	0.091513	0.366667	0.287797	0.353562	0.078153	0.073675	0.080213	0.470595	0.696801	0.339506	0.413043	0.353191	0.181619	0.515742	0.117021	0.051688	0.038858	0.056901	0.000973	0.113649	0.895801	0.998217	0.99214
0.03902	0.019792	0.150339	0.4	0.23662	0.376574	0.254352	0.251987	0.24962	0.255838	0.02742	0.08046	0.357143	0.171717	0.52077	0.384211	0.450327	0.561898	0.398585	0.467025	0.455724	0.391141	0.066819	0.064171	0.058914	0.090203	0.0698	0.091513	0.38	0.296992	0.366755	0.067496	0.073675	0.080213	0.470595	0.691238	0.351852	0.326087	0.310638	0.159737	0.449775	0.308511	0.051688	0.031293	0.056901	0.000784	0.113649	0.895801	0.998217	0.99214
0.03902	0.020287	0.185257	0.4	0.23662	0.376574	0.254352	0.251987	0.24962	0.255838	0.02742	0.206897	0.357143	0.282828	0.52077	0.384211	0.450327	0.561898	0.398585	0.467025	0.455724	0.391141	0.066819	0.053476	0.058914	0.090203	0.0698	0.091513	0.38	0.301763	0.373351	0.056839	0.073675	0.080213	0.470595	0.699583	0.358025	0.423913	0.357447	0.183807	0.547226	0.06383	0.051688	0.024468	0.056901	0.000613	0.113649	0.895801	0.998217	0.99214
0.03902	0.020782	0.185257	0.4	0.23662	0.0	0.254352	0.251987	0.24962	0.255838	0.02742	0.436782	0.357143	0.484848	0.52077	0.423684	0.450327	0.561898	0.398585	0.467025	0.455724	0.391141	0.066819	0.048128	0.058914	0.090203	0.0698	0.091513	0.42	0.314791	0.399736	0.05151	0.073675	0.080213	0.470595	0.688456	0.382716	0.608696	0.476596	0.275711	0.664168	0.010638	0.051688	0.019989	0.056901	0.000501	0.113649	0.895801	0.998217	0.99214
0.03902	0.021277	0.359845	0.4	0.239437	0.376574	0.254352	0.251987	0.24962	0.255838	0.02742	0.149425	0.357143	0.232323	0.52077	0.568421	0.450327	0.561898	0.398585	0.467025	0.455724	0.391141	0.066819	0.058824	0.058914	0.090203	0.0698	0.091513	0.566667	0.436193	0.558047	0.062167	0.073675	0.080213	0.470595	0.421419	0.512346	0.527174	0.395745	0.203501	0.617691	0.0	0.051688	0.021332	0.056901	0.000535	0.113649	0.900467	1.0	0.995633
0.03902	0.021771	0.196896	0.4	0.239437	0.376574	0.254352	0.251987	0.24962	0.255838	0.02742	0.224138	0.357143	0.29798	0.52077	0.568421	0.450327	0.561898	0.398585	0.467025	0.455724	0.391141	0.066819	0.053476	0.058914	0.090203	0.0698	0.091513	0.566667	0.446317	0.564644	0.056839	0.073675	0.080213	0.470595	0.40612	0.512346	0.576087	0.446809	0.2407	0.658171	0.010638	0.051688	0.018702	0.056901	0.000469	0.113649	0.900467	1.0	0.995633
0.03902	0.022266	0.150339	0.4	0.239437	0.376574	0.254352	0.251987	0.24962	0.255838	0.02742	0.201149	0.357143	0.277778	0.52077	0.575	0.450327	0.561898	0.398585	0.467025	0.455724	0.391141	0.066819	0.053476	0.058914	0.090203	0.0698	0.091513	0.573333	0.440761	0.564644	0.056839	0.073675	0.080213	0.470595	0.404729	0.512346	0.559783	0.412766	0.221007	0.649175	0.010638	0.051688	0.018496	0.056901	0.000464	0.113649	0.900467	1.0	0.995633
0.03902	0.022761	0.127061	0.4	0.239437	0.376574	0.254352	0.251987	0.24962	0.255838	0.02742	0.206897	0.357143	0.282828	0.52077	0.568421	0.450327	0.561898	0.398585	0.467025	0.455724	0.391141	0.066819	0.053476	0.058914	0.090203	0.0698	0.091513	0.566667	0.415259	0.544855	0.056839	0.073675	0.080213	0.470595	0.404729	0.493827	0.548913	0.4	0.205689	0.637181	0.0	0.051688	0.018702	0.056901	0.000469	0.113649	0.900467	1.0	0.995633
0.03902	0.023256	0.161979	0.4	0.239437	0.338983	0.254352	0.251987	0.24962	0.255838	0.02742	0.212644	0.357143	0.287879	0.52077	0.489474	0.450327	0.561898	0.398585	0.467025	0.455724	0.391141	0.066819	0.106952	0.058914	0.090203	0.0698	0.091513	0.486667	0.380469	0.478892	0.110124	0.073675	0.080213	0.470595	0.415855	0.438272	0.478261	0.374468	0.19256	0.56072	0.042553	0.051688	0.052178	0.056901	0.001307	0.113649	0.900467	1.0	0.995633
0.03902	0.023751	0.103783	0.4	0.239437	0.338983	0.254352	0.251987	0.24962	0.255838	0.02742	0.206897	0.357143	0.282828	0.52077	0.443421	0.450327	0.561898	0.398585	0.467025	0.455724	0.391141	0.066819	0.074866	0.058914	0.090203	0.0698	0.091513	0.44	0.345777	0.432718	0.078153	0.073675	0.080213	0.470595	0.422809	0.395062	0.461957	0.370213	0.190372	0.548726	0.053191	0.051688	0.035362	0.056901	0.000886	0.113649	0.900467	1.0	0.995633
0.03902	0.024245	0.1387	0.4	0.239437	0.376574	0.254352	0.251987	0.24962	0.255838	0.02742	0.270115	0.357143	0.338384	0.52077	0.456579	0.450327	0.561898	0.398585	0.467025	0.455724	0.391141	0.066819	0.053476	0.058914	0.090203	0.0698	0.091513	0.453333	0.354486	0.44591	0.056839	0.073675	0.080213	0.470595	0.420028	0.407407	0.516304	0.387234	0.199125	0.604198	0.0	0.051688	0.022203	0.056901	0.000556	0.113649	0.900467	1.0	0.995633
0.03902	0.02474	0.220755	0.4	0.239437	0.376574	0.254352	0.251987	0.24962	0.255838	0.02742	0.206897	0.357143	0.282828	0.52077	0.482895	0.450327	0.561898	0.398585	0.467025	0.455724	0.391141	0.066819	0.074866	0.058914	0.090203	0.0698	0.091513	0.48	0.385045	0.478892	0.078153	0.073675	0.080213	0.470595	0.411683	0.438272	0.5	0.382979	0.196937	0.577211	0.021277	0.051688	0.033456	0.056901	0.000838	0.113649	0.900467	1.0	0.995633
0.03902	0.025235	0.150339	0.4	0.239437	0.376574	0.254352	0.251987	0.24962	0.255838	0.02742	0.206897	0.357143	0.282828	0.52077	0.509211	0.450327	0.561898	0.398585	0.467025	0.455724	0.391141	0.066819	0.048128	0.058914	0.090203	0.0698	0.091513	0.506667	0.387436	0.492084	0.05151	0.073675	0.080213	0.470595	0.40612	0.45679	0.51087	0.387234	0.199125	0.611694	0.0	0.051688	0.017672	0.056901	0.000443	0.113649	0.900467	1.0	0.995633
0.03902	0.02573	0.161979	0.4	0.239437	0.376574	0.254352	0.251987	0.24962	0.255838	0.02742	0.206897	0.357143	0.282828	0.52077	0.509211	0.450327	0.561898	0.398585	0.467025	0.455724	0.391141	0.066819	0.064171	0.058914	0.090203	0.0698	0.091513	0.506667	0.36717	0.478892	0.067496	0.073675	0.080213	0.470595	0.401947	0.438272	0.5	0.382979	0.196937	0.587706	0.010638	0.051688	0.026326	0.056901	0.00066	0.113649	0.900467	1.0	0.995633
0.03902	0.026225	0.173618	0.4	0.239437	0.376574	0.254352	0.251987	0.24962	0.255838	0.02742	0.149425	0.357143	0.232323	0.52077	0.515789	0.450327	0.561898	0.398585	0.467025	0.455724	0.391141	0.066819	0.058824	0.058914	0.090203	0.0698	0.091513	0.513333	0.377047	0.492084	0.062167	0.073675	0.080213	0.470595	0.392211	0.450617	0.467391	0.370213	0.190372	0.569715	0.031915	0.051688	0.023201	0.056901	0.000581	0.113649	0.900467	1.0	0.995633
0.03902	0.026719	0.1387	0.4	0.239437	0.376574	0.254352	0.251987	0.24962	0.255838	0.02742	0.206897	0.357143	0.282828	0.52077	0.496053	0.450327	0.561898	0.398585	0.467025	0.455724	0.391141	0.066819	0.053476	0.058914	0.090203	0.0698	0.091513	0.493333	0.383244	0.485488	0.056839	0.073675	0.080213	0.470595	0.38943	0.444444	0.5	0.382979	0.196937	0.598201	0.010638	0.051688	0.020967	0.056901	0.000525	0.113649	0.900467	1.0	0.995633
0.03902	0.027214	0.103783	0.4	0.239437	0.376574	0.254352	0.251987	0.24962	0.255838	0.02742	0.258621	0.357143	0.328283	0.52077	0.496053	0.450327	0.561898	0.398585	0.467025	0.455724	0.391141	0.066819	0.053476	0.058914	0.090203	0.0698	0.091513	0.493333	0.388423	0.485488	0.056839	0.073675	0.080213	0.470595	0.386648	0.444444	0.538043	0.395745	0.203501	0.622189	0.0	0.051688	0.020967	0.056901	0.000525	0.113649	0.900467	1.0	0.995633
0.03902	0.027709	0.173618	0.4	0.239437	0.376574	0.254352	0.251987	0.24962	0.255838	0.02742	0.206897	0.357143	0.282828	0.52077	0.502632	0.450327	0.561898	0.398585	0.467025	0.455724	0.391141	0.066819	0.069519	0.058914	0.090203	0.0698	0.091513	0.5	0.383459	0.485488	0.072824	0.073675	0.080213	0.470595	0.385257	0.444444	0.505435	0.387234	0.199125	0.586207	0.010638	0.051688	0.02953	0.056901	0.00074	0.113649	0.900467	1.0	0.995633
0.03902	0.028204	0.196896	0.4	0.239437	0.338983	0.254352	0.251987	0.24962	0.255838	0.02742	0.155172	0.357143	0.237374	0.52077	0.489474	0.450327	0.561898	0.398585	0.467025	0.455724	0.391141	0.066819	0.058824	0.058914	0.090203	0.0698	0.091513	0.486667	0.373478	0.472296	0.062167	0.073675	0.080213	0.470595	0.388039	0.432099	0.456522	0.365957	0.188184	0.56072	0.042553	0.051688	0.024135	0.056901	0.000605	0.113649	0.900467	1.0	0.995633
0.03902	0.028699	0.255092	0.4	0.239437	0.338983	0.254352	0.251987	0.24962	0.255838	0.02742	0.132184	0.357143	0.217172	0.52077	0.456579	0.450327	0.561898	0.398585	0.467025	0.455724	0.391141	0.066819	0.074866	0.058914	0.090203	0.0698	0.091513	0.453333	0.360621	0.452507	0.078153	0.073675	0.080213	0.470595	0.388039	0.407407	0.418478	0.353191	0.181619	0.512744	0.12766	0.051688	0.034727	0.056901	0.00087	0.113649	0.900467	1.0	0.995633
0.03902	0.029193	0.266731	0.4	0.239437	0.376574	0.254352	0.251987	0.24962	0.255838	0.02742	0.201149	0.357143	0.277778	0.52077	0.436842	0.450327	0.561898	0.398585	0.467025	0.455724	0.391141	0.066819	0.058824	0.058914	0.090203	0.0698	0.091513	0.433333	0.335133	0.419525	0.062167	0.073675	0.080213	0.470595	0.390821	0.382716	0.445652	0.361702	0.185996	0.550225	0.053191	0.051688	0.026004	0.056901	0.000652	0.113649	0.900467	1.0	0.995633
0.03902	0.029688	0.127061	0.4	0.239437	0.376574	0.254352	0.251987	0.24962	0.255838	0.02742	0.206897	0.357143	0.282828	0.52077	0.456579	0.450327	0.561898	0.398585	0.467025	0.455724	0.391141	0.066819	0.058824	0.058914	0.090203	0.0698	0.091513	0.453333	0.344308	0.439314	0.062167	0.073675	0.080213	0.470595	0.388039	0.401235	0.461957	0.370213	0.190372	0.563718	0.042553	0.051688	0.025303	0.056901	0.000634	0.113649	0.900467	1.0	0.995633
0.03902	0.030183	0.29001	0.4	0.239437	0.376574	0.254352	0.251987	0.24962	0.255838	0.02742	0.103448	0.357143	0.191919	0.52077	0.456579	0.450327	0.561898	0.398585	0.467025	0.455724	0.391141	0.066819	0.053476	0.058914	0.090203	0.0698	0.091513	0.453333	0.338936	0.432718	0.056839	0.073675	0.080213	0.470595	0.38943	0.395062	0.38587	0.33617	0.172867	0.508246	0.138298	0.051688	0.022203	0.056901	0.000556	0.113649	0.900467	1.0	0.995633
0.03902	0.030678	0.150339	0.4	0.239437	0.338983	0.254352	0.251987	0.24962	0.255838	0.02742	0.54023	0.357143	0.575758	0.52077	0.338158	0.450327	0.561898	0.398585	0.467025	0.455724	0.391141	0.066819	0.058824	0.058914	0.090203	0.0698	0.091513	0.333333	0.252812	0.313984	0.062167	0.073675	0.080213	0.470595	0.550765	0.290123	0.592391	0.442553	0.249453	0.637181	0.0	0.051688	0.029508	0.056901	0.000739	0.113649	0.900467	1.0	0.995633
0.03902	0.031173	0.173618	0.4	0.239437	0.338983	0.254352	0.251987	0.24962	0.255838	0.02742	0.206897	0.357143	0.282828	0.52077	0.364474	0.450327	0.561898	0.398585	0.467025	0.455724	0.391141	0.066819	0.053476	0.058914	0.090203	0.0698	0.091513	0.36	0.297758	0.360158	0.056839	0.073675	0.080213	0.470595	0.515994	0.333333	0.407609	0.348936	0.179431	0.526237	0.095745	0.051688	0.025086	0.056901	0.000629	0.113649	0.900467	1.0	0.995633
0.03902	0.031667	0.161979	0.4	0.239437	0.169492	0.254352	0.251987	0.24962	0.255838	0.02742	0.54023	0.357143	0.575758	0.52077	0.357895	0.450327	0.561898	0.398585	0.467025	0.455724	0.391141	0.066819	0.048128	0.058914	0.090203	0.0698	0.091513	0.353333	0.308172	0.366755	0.05151	0.073675	0.080213	0.470595	0.50904	0.333333	0.625	0.502128	0.293217	0.661169	0.010638	0.051688	0.021771	0.056901	0.000546	0.113649	0.900467	1.0	0.995633
0.03902	0.032657	0.185257	0.4	0.239437	0.338983	0.254352	0.251987	0.24962	0.255838	0.02742	0.143678	0.357143	0.227273	0.52077	0.331579	0.450327	0.561898	0.398585	0.467025	0.455724	0.391141	0.066819	0.058824	0.058914	0.090203	0.0698	0.091513	0.326667	0.279281	0.333773	0.062167	0.073675	0.080213	0.470595	0.524339	0.308642	0.336957	0.314894	0.161926	0.461769	0.265957	0.051688	0.029742	0.056901	0.000745	0.113649	0.900467	1.0	0.995633
0.03902	0.033152	0.185257	0.4	0.239437	0.084746	0.254352	0.251987	0.24962	0.255838	0.02742	0.344828	0.357143	0.40404	0.52077	0.331579	0.450327	0.561898	0.398585	0.467025	0.455724	0.391141	0.066819	0.074866	0.058914	0.090203	0.0698	0.091513	0.326667	0.253771	0.313984	0.078153	0.073675	0.080213	0.470595	0.532684	0.290123	0.461957	0.370213	0.190372	0.551724	0.053191	0.051688	0.040764	0.056901	0.001021	0.113649	0.900467	1.0	0.995633
0.03902	0.033647	0.173618	0.4	0.239437	0.338983	0.254352	0.251987	0.24962	0.255838	0.02742	0.298851	0.357143	0.363636	0.52077	0.272368	0.450327	0.561898	0.398585	0.467025	0.455724	0.391141	0.066819	0.069519	0.058914	0.090203	0.0698	0.091513	0.266667	0.210459	0.254617	0.072824	0.073675	0.080213	0.470595	0.552156	0.234568	0.38587	0.340426	0.175055	0.49925	0.159574	0.051688	0.03966	0.056901	0.000993	0.113649	0.900467	1.0	0.995633
0.03902	0.034142	0.161979	0.4	0.239437	0.376574	0.254352	0.251987	0.24962	0.255838	0.02742	0.454023	0.357143	0.5	0.52077	0.239474	0.450327	0.561898	0.398585	0.467025	0.455724	0.391141	0.066819	0.053476	0.058914	0.090203	0.0698	0.091513	0.233333	0.185928	0.221636	0.056839	0.073675	0.080213	0.470595	0.571627	0.203704	0.467391	0.370213	0.190372	0.565217	0.031915	0.051688	0.028998	0.056901	0.000726	0.113649	0.900467	1.0	0.995633
0.03902	0.034636	0.150339	0.4	0.239437	0.376574	0.254352	0.251987	0.24962	0.255838	0.02742	0.178161	0.357143	0.257576	0.52077	0.575	0.450327	0.561898	0.398585	0.467025	0.455724	0.391141	0.066819	0.053476	0.058914	0.090203	0.0698	0.091513	0.573333	0.435585	0.558047	0.056839	0.073675	0.080213	0.470595	0.450626	0.518519	0.548913	0.4	0.205689	0.64018	0.0	0.051688	0.018496	0.056901	0.000464	0.113649	0.900467	1.0	0.995633
0.03902	0.035131	0.161979	0.4	0.239437	0.376574	0.254352	0.251987	0.24962	0.255838	0.02742	0.373563	0.357143	0.30464	0.52077	0.607895	0.450327	0.561898	0.398585	0.467025	0.455724	0.391141	0.066819	0.128342	0.058914	0.090203	0.0698	0.091513	0.606667	0.43489	0.577836	0.131439	0.073675	0.080213	0.470595	0.426982	0.512346	0.63587	0.548936	0.321663	0.689655	0.042553	0.051688	0.054602	0.056901	0.001367	0.113649	0.900467	1.0	0.995633
0.03902	0.035626	0.103783	0.4	0.239437	0.338983	0.254352	0.251987	0.24962	0.255838	0.02742	0.132184	0.357143	0.217172	0.52077	0.607895	0.450327	0.561898	0.398585	0.467025	0.455724	0.391141	0.066819	0.096257	0.058914	0.090203	0.0698	0.091513	0.606667	0.413102	0.564644	0.099467	0.073675	0.080213	0.470595	0.420028	0.512346	0.5	0.382979	0.196937	0.587706	0.010638	0.051688	0.037827	0.056901	0.000947	0.113649	0.900467	1.0	0.995633
0.03902	0.036121	0.161979	0.4	0.239437	0.338983	0.254352	0.251987	0.24962	0.255838	0.02742	0.178161	0.357143	0.257576	0.52077	0.588158	0.450327	0.561898	0.398585	0.467025	0.455724	0.391141	0.066819	0.128342	0.058914	0.090203	0.0698	0.091513	0.586667	0.39338	0.538259	0.131439	0.073675	0.080213	0.470595	0.420028	0.487654	0.483696	0.378723	0.194748	0.581709	0.021277	0.051688	0.056472	0.056901	0.001414	0.113649	0.900467	1.0	0.995633
0.03902	0.036616	0.150339	0.4	0.239437	0.376574	0.254352	0.251987	0.24962	0.255838	0.02742	0.08046	0.357143	0.171717	0.52077	0.417105	0.450327	0.561898	0.398585	0.467025	0.455724	0.391141	0.066819	0.048128	0.058914	0.090203	0.0698	0.091513	0.413333	0.315161	0.399736	0.05151	0.073675	0.080213	0.470595	0.431154	0.364198	0.342391	0.314894	0.161926	0.473763	0.234043	0.051688	0.020167	0.056901	0.000505	0.113649	0.900467	1.0	0.995633
0.03902	0.03711	0.243453	0.4	0.239437	0.338983	0.254352	0.251987	0.24962	0.255838	0.02742	0.206897	0.357143	0.282828	0.52077	0.456579	0.450327	0.561898	0.398585	0.467025	0.455724	0.391141	0.066819	0.053476	0.058914	0.090203	0.0698	0.091513	0.453333	0.338936	0.432718	0.056839	0.073675	0.080213	0.470595	0.417246	0.401235	0.461957	0.370213	0.190372	0.568216	0.031915	0.051688	0.022203	0.056901	0.000556	0.113649	0.900467	1.0	0.995633
0.03902	0.037605	0.185257	0.4	0.239437	0.376574	0.254352	0.251987	0.24962	0.255838	0.02742	0.206897	0.357143	0.282828	0.52077	0.469737	0.450327	0.561898	0.398585	0.467025	0.455724	0.391141	0.066819	0.053476	0.058914	0.090203	0.0698	0.091513	0.466667	0.348524	0.44591	0.056839	0.073675	0.080213	0.470595	0.413074	0.407407	0.472826	0.374468	0.19256	0.577211	0.021277	0.051688	0.021791	0.056901	0.000546	0.113649	0.900467	1.0	0.995633
0.03902	0.0381	0.255092	0.4	0.239437	0.376574	0.254352	0.251987	0.24962	0.255838	0.02742	0.132184	0.357143	0.217172	0.52077	0.423684	0.450327	0.561898	0.398585	0.467025	0.455724	0.391141	0.066819	0.069519	0.058914	0.090203	0.0698	0.091513	0.42	0.336434	0.419525	0.072824	0.073675	0.080213	0.470595	0.410292	0.382716	0.396739	0.340426	0.175055	0.496252	0.170213	0.051688	0.033003	0.056901	0.000827	0.113649	0.900467	1.0	0.995633
0.03902	0.038595	0.29001	0.4	0.239437	0.338983	0.254352	0.251987	0.24962	0.255838	0.02742	0.258621	0.357143	0.328283	0.52077	0.377632	0.450327	0.561898	0.398585	0.467025	0.455724	0.391141	0.066819	0.053476	0.058914	0.090203	0.0698	0.091513	0.373333	0.29697	0.366755	0.056839	0.073675	0.080213	0.470595	0.417246	0.333333	0.445652	0.361702	0.185996	0.550225	0.053191	0.051688	0.024674	0.056901	0.000618	0.113649	0.900467	1.0	0.995633
0.03902	0.03909	0.255092	0.4	0.239437	0.423729	0.254352	0.251987	0.24962	0.255838	0.02742	0.178161	0.357143	0.257576	0.52077	0.384211	0.450327	0.561898	0.398585	0.467025	0.455724	0.391141	0.066819	0.058824	0.058914	0.090203	0.0698	0.091513	0.38	0.301995	0.373351	0.062167	0.073675	0.080213	0.470595	0.415855	0.339506	0.391304	0.340426	0.175055	0.505247	0.138298	0.051688	0.027873	0.056901	0.000698	0.113649	0.900467	1.0	0.995633
0.03902	0.039584	0.127061	0.4	0.239437	0.338983	0.254352	0.251987	0.24962	0.255838	0.02742	0.229885	0.357143	0.30303	0.52077	0.417105	0.450327	0.561898	0.398585	0.467025	0.455724	0.391141	0.066819	0.053476	0.058914	0.090203	0.0698	0.091513	0.413333	0.320543	0.399736	0.056839	0.073675	0.080213	0.470595	0.40612	0.37037	0.451087	0.365957	0.188184	0.55922	0.042553	0.051688	0.023438	0.056901	0.000587	0.113649	0.900467	1.0	0.995633
0.03902	0.040079	0.208535	0.4	0.239437	0.376574	0.254352	0.251987	0.24962	0.255838	0.02742	0.149425	0.357143	0.232323	0.52077	0.430263	0.450327	0.561898	0.398585	0.467025	0.455724	0.391141	0.066819	0.064171	0.058914	0.090203	0.0698	0.091513	0.426667	0.335767	0.419525	0.067496	0.073675	0.080213	0.470595	0.401947	0.382716	0.407609	0.348936	0.179431	0.514243	0.12766	0.051688	0.029463	0.056901	0.000738	0.113649	0.900467	1.0	0.995633
0.03902	0.040574	0.173618	0.4	0.239437	0.376574	0.254352	0.251987	0.24962	0.255838	0.02742	0.258621	0.357143	0.328283	0.52077	0.417105	0.450327	0.561898	0.398585	0.467025	0.455724	0.391141	0.066819	0.058824	0.058914	0.090203	0.0698	0.091513	0.413333	0.320753	0.399736	0.062167	0.073675	0.080213	0.470595	0.399166	0.37037	0.472826	0.374468	0.19256	0.566717	0.031915	0.051688	0.026705	0.056901	0.000669	0.113649	0.900467	1.0	0.995633
0.03902	0.041069	0.127061	0.4	0.239437	0.338983	0.254352	0.251987	0.24962	0.255838	0.02742	0.201149	0.357143	0.277778	0.52077	0.436842	0.450327	0.561898	0.398585	0.467025	0.455724	0.391141	0.066819	0.064171	0.058914	0.090203	0.0698	0.091513	0.433333	0.324884	0.412929	0.067496	0.073675	0.080213	0.470595	0.396384	0.376543	0.440217	0.361702	0.185996	0.541229	0.06383	0.051688	0.029202	0.056901	0.000732	0.113649	0.900467	1.0	0.995633
0.03902	0.041564	0.220755	0.4	0.239437	0.376574	0.254352	0.251987	0.24962	0.255838	0.05273	0.234166	0.353943	0.30464	0.52077	0.436842	0.450327	0.561898	0.398585	0.467025	0.455724	0.391141	0.066819	0.064171	0.058914	0.090203	0.0698	0.091513	0.433333	0.335335	0.419525	0.067496	0.073675	0.080213	0.470595	0.394993	0.403256	0.493125	0.405876	0.225272	0.604131	0.07157	0.051688	0.029202	0.056901	0.000732	0.113649	0.900467	1.0	0.995633
0.03902	0.042058	0.185257	0.4	0.239437	0.376574	0.254352	0.251987	0.24962	0.255838	0.02742	0.270115	0.357143	0.338384	0.52077	0.397368	0.450327	0.561898	0.398585	0.467025	0.455724	0.391141	0.066819	0.053476	0.058914	0.090203	0.0698	0.091513	0.393333	0.316534	0.386544	0.056839	0.073675	0.080213	0.470595	0.397775	0.358025	0.467391	0.370213	0.190372	0.568216	0.031915	0.051688	0.024056	0.056901	0.000603	0.113649	0.900467	1.0	0.995633
0.03902	0.042553	0.231814	0.4	0.239437	0.376574	0.254352	0.251987	0.24962	0.255838	0.02742	0.206897	0.357143	0.282828	0.52077	0.397368	0.450327	0.561898	0.398585	0.467025	0.455724	0.391141	0.066819	0.058824	0.058914	0.090203	0.0698	0.091513	0.393333	0.306374	0.379947	0.062167	0.073675	0.080213	0.470595	0.394993	0.351852	0.418478	0.353191	0.181619	0.527736	0.095745	0.051688	0.027406	0.056901	0.000687	0.113649	0.900467	1.0	0.995633
0.03902	0.043048	0.185257	0.4	0.239437	0.338983	0.254352	0.251987	0.24962	0.255838	0.02742	0.344828	0.357143	0.40404	0.52077	0.417105	0.450327	0.561898	0.398585	0.467025	0.455724	0.391141	0.066819	0.053476	0.058914	0.090203	0.0698	0.091513	0.413333	0.310171	0.39314	0.056839	0.073675	0.080213	0.470595	0.392211	0.358025	0.521739	0.391489	0.201313	0.604198	0.0	0.051688	0.023438	0.056901	0.000587	0.113649	0.900467	1.0	0.995633
0.03902	0.043543	0.150339	0.4	0.239437	0.338983	0.254352	0.251987	0.24962	0.255838	0.02742	0.149425	0.357143	0.232323	0.52077	0.377632	0.450327	0.561898	0.398585	0.467025	0.455724	0.391141	0.066819	0.064171	0.058914	0.090203	0.0698	0.091513	0.373333	0.318331	0.379947	0.067496	0.073675	0.080213	0.470595	0.396384	0.345679	0.375	0.331915	0.170678	0.485757	0.191489	0.051688	0.031554	0.056901	0.00079	0.113649	0.900467	1.0	0.995633
0.03902	0.044532	0.173618	0.4	0.239437	0.423729	0.254352	0.251987	0.24962	0.255838	0.02742	0.201149	0.357143	0.277778	0.52077	0.417105	0.450327	0.561898	0.398585	0.467025	0.455724	0.391141	0.066819	0.080214	0.058914	0.090203	0.0698	0.091513	0.413333	0.316247	0.399736	0.083482	0.073675	0.080213	0.470595	0.393602	0.364198	0.429348	0.357447	0.183807	0.517241	0.117021	0.051688	0.040014	0.056901	0.001002	0.113649	0.900467	1.0	0.995633
0.03902	0.045027	0.231814	0.4	0.239437	0.376574	0.254352	0.251987	0.24962	0.255838	0.02742	0.206897	0.357143	0.282828	0.52077	0.364474	0.450327	0.561898	0.398585	0.467025	0.455724	0.391141	0.066819	0.090909	0.058914	0.090203	0.0698	0.091513	0.36	0.272907	0.340369	0.094139	0.073675	0.080213	0.470595	0.397775	0.308642	0.380435	0.331915	0.170678	0.475262	0.223404	0.051688	0.05015	0.056901	0.001256	0.113649	0.900467	1.0	0.995633
0.03902	0.045522	0.150339	0.4	0.239437	0.169492	0.254352	0.251987	0.24962	0.255838	0.02742	0.247126	0.357143	0.318182	0.52077	0.384211	0.450327	0.561898	0.398585	0.467025	0.455724	0.391141	0.066819	0.064171	0.058914	0.090203	0.0698	0.091513	0.38	0.281303	0.360158	0.067496	0.073675	0.080213	0.470595	0.38943	0.32716	0.429348	0.357447	0.183807	0.529235	0.095745	0.051688	0.031293	0.056901	0.000784	0.113649	0.900467	1.0	0.995633
0.03902	0.046017	0.220755	0.4	0.239437	0.376574	0.254352	0.251987	0.24962	0.255838	0.02742	0.258621	0.357143	0.328283	0.52077	0.410526	0.450327	0.561898	0.398585	0.467025	0.455724	0.391141	0.066819	0.064171	0.058914	0.090203	0.0698	0.091513	0.406667	0.310936	0.39314	0.067496	0.073675	0.080213	0.470595	0.38943	0.358025	0.461957	0.370213	0.190372	0.556222	0.053191	0.051688	0.030247	0.056901	0.000758	0.113649	0.900467	1.0	0.995633
0.03902	0.046512	0.208535	0.4	0.239437	0.338983	0.254352	0.251987	0.24962	0.255838	0.02742	0.252874	0.357143	0.323232	0.52077	0.423684	0.450327	0.561898	0.398585	0.467025	0.455724	0.391141	0.066819	0.053476	0.058914	0.090203	0.0698	0.091513	0.42	0.320151	0.406332	0.056839	0.073675	0.080213	0.470595	0.381085	0.37037	0.467391	0.370213	0.190372	0.569715	0.031915	0.051688	0.023232	0.056901	0.000582	0.113649	0.900467	1.0	0.995633
0.03902	0.047006	0.243453	0.4	0.24507	0.376574	0.254352	0.251987	0.24962	0.255838	0.02742	0.247126	0.357143	0.318182	0.52077	0.45	0.450327	0.561898	0.398585	0.467025	0.455724	0.391141	0.066819	0.080214	0.058914	0.090203	0.0698	0.091513	0.446667	0.303216	0.406332	0.083482	0.073675	0.080213	0.470595	0.923505	0.395062	0.48913	0.382979	0.196937	0.587706	0.010638	0.051688	0.038282	0.056901	0.000959	0.113649	0.908243	0.998217	0.999127
0.03902	0.047501	0.127061	0.4	0.24507	0.169492	0.254352	0.251987	0.24962	0.255838	0.02742	0.201149	0.357143	0.277778	0.52077	0.410526	0.450327	0.561898	0.398585	0.467025	0.455724	0.391141	0.066819	0.096257	0.058914	0.090203	0.0698	0.091513	0.406667	0.301258	0.386544	0.099467	0.073675	0.080213	0.470595	0.944367	0.376543	0.429348	0.361702	0.185996	0.535232	0.085106	0.051688	0.050867	0.056901	0.001274	0.113649	0.908243	0.998217	0.999127
0.03902	0.047996	0.103783	0.4	0.24507	0.376574	0.254352	0.251987	0.24962	0.255838	0.02742	0.201149	0.357143	0.277778	0.52077	0.542105	0.450327	0.561898	0.398585	0.467025	0.455724	0.391141	0.066819	0.048128	0.058914	0.090203	0.0698	0.091513	0.54	0.390771	0.511873	0.05151	0.073675	0.080213	0.470595	0.922114	0.506173	0.554348	0.405876	0.218818	0.65967	0.010638	0.051688	0.016781	0.056901	0.000421	0.113649	0.908243	0.998217	0.999127
0.03902	0.048491	0.208535	0.4	0.24507	0.376574	0.254352	0.251987	0.24962	0.255838	0.02742	0.149425	0.357143	0.232323	0.52077	0.555263	0.450327	0.561898	0.398585	0.467025	0.455724	0.391141	0.066819	0.074866	0.058914	0.090203	0.0698	0.091513	0.553333	0.411478	0.531662	0.078153	0.073675	0.080213	0.470595	0.885953	0.518519	0.527174	0.4	0.205689	0.604131	0.0	0.051688	0.029961	0.056901	0.000751	0.113649	0.908243	0.998217	0.999127
0.03902	0.048986	0.220755	0.4	0.24507	0.376574	0.254352	0.251987	0.24962	0.255838	0.02742	0.149425	0.357143	0.232323	0.52077	0.568421	0.450327	0.561898	0.398585	0.467025	0.455724	0.391141	0.066819	0.053476	0.058914	0.090203	0.0698	0.091513	0.566667	0.41008	0.538259	0.056839	0.073675	0.080213	0.470595	0.876217	0.518519	0.532609	0.4	0.205689	0.644678	0.0	0.051688	0.018702	0.056901	0.000469	0.113649	0.908243	0.998217	0.999127
0.03902	0.04948	0.418041	0.4	0.24507	0.376574	0.254352	0.251987	0.24962	0.255838	0.02742	0.149425	0.357143	0.232323	0.52077	0.561842	0.450327	0.561898	0.398585	0.467025	0.455724	0.391141	0.066819	0.048128	0.058914	0.090203	0.0698	0.091513	0.56	0.425785	0.544855	0.05151	0.073675	0.080213	0.470595	0.866481	0.530864	0.543478	0.405876	0.225272	0.656672	0.010638	0.051688	0.016247	0.056901	0.000407	0.113649	0.908243	0.998217	0.999127
0.03902	0.049975	0.196896	0.4	0.24507	0.338983	0.254352	0.251987	0.24962	0.255838	0.02742	0.316092	0.357143	0.378788	0.52077	0.515789	0.450327	0.561898	0.398585	0.467025	0.455724	0.391141	0.066819	0.064171	0.058914	0.090203	0.0698	0.091513	0.513333	0.371965	0.485488	0.067496	0.073675	0.080213	0.470595	0.874826	0.487654	0.619565	0.502128	0.297593	0.674663	0.021277	0.051688	0.026065	0.056901	0.000653	0.113649	0.908243	0.998217	0.999127
0.03902	0.05047	0.161979	0.4	0.24507	0.423729	0.254352	0.251987	0.24962	0.255838	0.02742	0.149425	0.357143	0.232323	0.52077	0.423684	0.450327	0.561898	0.398585	0.467025	0.455724	0.391141	0.066819	0.069519	0.058914	0.090203	0.0698	0.091513	0.42	0.315454	0.399736	0.072824	0.073675	0.080213	0.470595	0.852573	0.388889	0.413043	0.357447	0.183807	0.529235	0.095745	0.051688	0.033003	0.056901	0.000827	0.113649	0.908243	0.998217	0.999127
0.03902	0.050965	0.1387	0.4	0.24507	0.376574	0.254352	0.251987	0.24962	0.255838	0.02742	0.132184	0.357143	0.217172	0.52077	0.397368	0.450327	0.561898	0.398585	0.467025	0.455724	0.391141	0.066819	0.053476	0.058914	0.090203	0.0698	0.091513	0.393333	0.285411	0.366755	0.056839	0.073675	0.080213	0.470595	0.860918	0.351852	0.369565	0.33617	0.172867	0.509745	0.12766	0.051688	0.024056	0.056901	0.000603	0.113649	0.908243	0.998217	0.999127
0.03902	0.05146	0.220175	0.4	0.24507	0.338983	0.254352	0.251987	0.24962	0.255838	0.02742	0.385057	0.357143	0.439394	0.52077	0.403947	0.450327	0.561898	0.398585	0.467025	0.455724	0.391141	0.066819	0.064171	0.058914	0.090203	0.0698	0.091513	0.4	0.300915	0.379947	0.067496	0.073675	0.080213	0.470595	0.821975	0.376543	0.565217	0.405876	0.225272	0.634183	0.0	0.051688	0.030509	0.056901	0.000764	0.113649	0.908243	0.998217	0.999127
0.03902	0.051954	0.1387	0.4	0.24507	0.376574	0.254352	0.251987	0.24962	0.255838	0.02742	0.063218	0.357143	0.156566	0.52077	0.509211	0.450327	0.561898	0.398585	0.467025	0.455724	0.391141	0.066819	0.064171	0.058914	0.090203	0.0698	0.091513	0.506667	0.36717	0.478892	0.067496	0.073675	0.080213	0.470595	0.906815	0.469136	0.418478	0.361702	0.185996	0.544228	0.06383	0.051688	0.026326	0.056901	0.00066	0.113649	0.908243	0.998217	0.999127
0.03902	0.052449	0.150339	0.4	0.24507	0.338983	0.254352	0.251987	0.24962	0.255838	0.02742	0.143678	0.357143	0.227273	0.52077	0.542105	0.450327	0.561898	0.398585	0.467025	0.455724	0.391141	0.066819	0.069519	0.058914	0.090203	0.0698	0.091513	0.54	0.40174	0.51847	0.072824	0.073675	0.080213	0.470595	0.899861	0.506173	0.51087	0.395745	0.203501	0.617691	0.0	0.051688	0.027793	0.056901	0.000696	0.113649	0.908243	0.998217	0.999127
0.03902	0.052944	0.220175	0.4	0.24507	0.376574	0.254352	0.251987	0.24962	0.255838	0.02742	0.143678	0.357143	0.227273	0.52077	0.496053	0.450327	0.561898	0.398585	0.467025	0.455724	0.391141	0.066819	0.048128	0.058914	0.090203	0.0698	0.091513	0.493333	0.372689	0.478892	0.05151	0.073675	0.080213	0.470595	0.880389	0.462963	0.478261	0.382979	0.196937	0.605697	0.0	0.051688	0.018029	0.056901	0.000452	0.113649	0.908243	0.998217	0.999127
0.03902	0.053439	0.196896	0.4	0.24507	0.376574	0.254352	0.251987	0.24962	0.255838	0.02742	0.149425	0.357143	0.232323	0.52077	0.509211	0.450327	0.561898	0.398585	0.467025	0.455724	0.391141	0.066819	0.064171	0.058914	0.090203	0.0698	0.091513	0.506667	0.372394	0.485488	0.067496	0.073675	0.080213	0.470595	0.91516	0.469136	0.48913	0.387234	0.199125	0.5997	0.010638	0.051688	0.026326	0.056901	0.00066	0.113649	0.908243	0.998217	0.999127
0.03902	0.053934	0.161979	0.4	0.24507	0.376574	0.254352	0.251987	0.24962	0.255838	0.02742	0.206897	0.357143	0.282828	0.52077	0.515789	0.450327	0.561898	0.398585	0.467025	0.455724	0.391141	0.066819	0.058824	0.058914	0.090203	0.0698	0.091513	0.513333	0.371844	0.485488	0.062167	0.073675	0.080213	0.470595	0.91516	0.475309	0.527174	0.4	0.205689	0.635682	0.0	0.051688	0.023201	0.056901	0.000581	0.113649	0.908243	0.998217	0.999127
0.03902	0.054429	0.161979	0.4	0.24507	0.376574	0.254352	0.251987	0.24962	0.255838	0.02742	0.149425	0.357143	0.232323	0.52077	0.469737	0.450327	0.561898	0.398585	0.467025	0.455724	0.391141	0.066819	0.053476	0.058914	0.090203	0.0698	0.091513	0.466667	0.353708	0.452507	0.056839	0.073675	0.080213	0.470595	0.878999	0.438272	0.456522	0.374468	0.19256	0.583208	0.021277	0.051688	0.021791	0.056901	0.000546	0.113649	0.908243	0.998217	0.999127
0.03902	0.054923	0.185257	0.4	0.24507	0.376574	0.254352	0.251987	0.24962	0.255838	0.02742	0.258621	0.357143	0.328283	0.52077	0.417105	0.450327	0.561898	0.398585	0.467025	0.455724	0.391141	0.066819	0.080214	0.058914	0.090203	0.0698	0.091513	0.413333	0.289815	0.379947	0.083482	0.073675	0.080213	0.470595	0.876217	0.37037	0.472826	0.378723	0.194748	0.571214	0.031915	0.051688	0.040014	0.056901	0.001002	0.113649	0.908243	0.998217	0.999127
0.03902	0.055418	0.278371	0.4	0.24507	0.338983	0.254352	0.251987	0.24962	0.255838	0.02742	0.333333	0.357143	0.393939	0.52077	0.45	0.450327	0.561898	0.398585	0.467025	0.455724	0.391141	0.066819	0.053476	0.058914	0.090203	0.0698	0.091513	0.446667	0.318583	0.419525	0.056839	0.073675	0.080213	0.470595	0.860918	0.407407	0.554348	0.405876	0.225272	0.644678	0.0	0.051688	0.022408	0.056901	0.000562	0.113649	0.908243	0.998217	0.999127
0.03902	0.055913	0.1387	0.4	0.24507	0.338983	0.254352	0.251987	0.24962	0.255838	0.02742	0.206897	0.357143	0.282828	0.52077	0.469737	0.450327	0.561898	0.398585	0.467025	0.455724	0.391141	0.066819	0.058824	0.058914	0.090203	0.0698	0.091513	0.466667	0.338281	0.439314	0.062167	0.073675	0.080213	0.470595	0.851182	0.425926	0.48913	0.382979	0.196937	0.601199	0.010638	0.051688	0.024836	0.056901	0.000622	0.113649	0.908243	0.998217	0.999127
0.03902	0.056408	0.208535	0.4	0.24507	0.376574	0.254352	0.251987	0.24962	0.255838	0.02742	0.143678	0.357143	0.227273	0.52077	0.463158	0.450327	0.561898	0.398585	0.467025	0.455724	0.391141	0.066819	0.064171	0.058914	0.090203	0.0698	0.091513	0.46	0.338834	0.439314	0.067496	0.073675	0.080213	0.470595	0.84701	0.425926	0.440217	0.365957	0.188184	0.557721	0.042553	0.051688	0.028156	0.056901	0.000705	0.113649	0.908243	0.998217	0.999127
0.03902	0.056903	0.173618	0.4	0.24507	0.376574	0.254352	0.251987	0.24962	0.255838	0.02742	0.201149	0.357143	0.277778	0.52077	0.535526	0.450327	0.561898	0.398585	0.467025	0.455724	0.391141	0.066819	0.053476	0.058914	0.090203	0.0698	0.091513	0.533333	0.412002	0.525066	0.056839	0.073675	0.080213	0.470595	0.788595	0.506173	0.554348	0.408511	0.218818	0.652174	0.010638	0.051688	0.019732	0.056901	0.000495	0.113649	0.908243	0.998217	0.999127
0.03902	0.057397	0.1387	0.4	0.24507	0.376574	0.254352	0.251987	0.24962	0.255838	0.02742	0.201149	0.357143	0.277778	0.52077	0.515789	0.450327	0.561898	0.398585	0.467025	0.455724	0.391141	0.066819	0.064171	0.058914	0.090203	0.0698	0.091513	0.513333	0.366741	0.485488	0.067496	0.073675	0.080213	0.470595	0.872045	0.462963	0.516304	0.395745	0.203501	0.622189	0.0	0.051688	0.026065	0.056901	0.000653	0.113649	0.908243	0.998217	0.999127
0.03902	0.057892	0.220175	0.4	0.24507	0.338983	0.254352	0.251987	0.24962	0.255838	0.02742	0.051724	0.357143	0.146465	0.52077	0.482895	0.450327	0.561898	0.398585	0.467025	0.455724	0.391141	0.066819	0.069519	0.058914	0.090203	0.0698	0.091513	0.48	0.337617	0.44591	0.072824	0.073675	0.080213	0.470595	0.874826	0.432099	0.380435	0.340426	0.175055	0.497751	0.159574	0.051688	0.030398	0.056901	0.000761	0.113649	0.908243	0.998217	0.999127
0.03902	0.058387	0.196896	0.4	0.24507	0.376574	0.254352	0.251987	0.24962	0.255838	0.02742	0.149425	0.357143	0.232323	0.52077	0.489474	0.450327	0.561898	0.398585	0.467025	0.455724	0.391141	0.066819	0.058824	0.058914	0.090203	0.0698	0.091513	0.486667	0.342254	0.452507	0.062167	0.073675	0.080213	0.470595	0.876217	0.438272	0.456522	0.374468	0.19256	0.578711	0.021277	0.051688	0.024135	0.056901	0.000605	0.113649	0.908243	0.998217	0.999127
0.03902	0.058882	0.173618	0.4	0.24507	0.376574	0.254352	0.251987	0.24962	0.255838	0.02742	0.12069	0.357143	0.207071	0.52077	0.535526	0.450327	0.561898	0.398585	0.467025	0.455724	0.391141	0.066819	0.053476	0.058914	0.090203	0.0698	0.091513	0.533333	0.386105	0.505277	0.056839	0.073675	0.080213	0.470595	0.866481	0.487654	0.483696	0.382979	0.196937	0.605697	0.0	0.051688	0.019732	0.056901	0.000495	0.113649	0.908243	0.998217	0.999127
0.03902	0.059377	0.103783	0.4	0.24507	0.423729	0.254352	0.251987	0.24962	0.255838	0.02742	0.183908	0.357143	0.262626	0.52077	0.522368	0.450327	0.561898	0.398585	0.467025	0.455724	0.391141	0.066819	0.080214	0.058914	0.090203	0.0698	0.091513	0.52	0.355975	0.478892	0.083482	0.073675	0.080213	0.470595	0.873435	0.462963	0.5	0.391489	0.201313	0.5997	0.010638	0.051688	0.034472	0.056901	0.000863	0.113649	0.908243	0.998217	0.999127
0.03902	0.059871	0.185257	0.4	0.24507	0.376574	0.254352	0.251987	0.24962	0.255838	0.02742	0.201149	0.357143	0.277778	0.52077	0.581579	0.450327	0.561898	0.398585	0.467025	0.455724	0.391141	0.066819	0.048128	0.058914	0.090203	0.0698	0.091513	0.58	0.404065	0.544855	0.05151	0.073675	0.080213	0.470595	0.8637	0.530864	0.576087	0.455319	0.256018	0.676162	0.021277	0.051688	0.015712	0.056901	0.000394	0.113649	0.908243	0.998217	0.999127
0.03902	0.060366	0.208535	0.4	0.24507	0.376574	0.254352	0.251987	0.24962	0.255838	0.02742	0.206897	0.357143	0.282828	0.52077	0.561842	0.450327	0.561898	0.398585	0.467025	0.455724	0.391141	0.066819	0.053476	0.058914	0.090203	0.0698	0.091513	0.56	0.389741	0.525066	0.056839	0.073675	0.080213	0.470595	0.855355	0.506173	0.559783	0.421277	0.231947	0.65967	0.010638	0.051688	0.018908	0.056901	0.000474	0.113649	0.908243	0.998217	0.999127
0.03902	0.060861	0.1387	0.4	0.24507	0.376574	0.254352	0.251987	0.24962	0.255838	0.02742	0.206897	0.357143	0.282828	0.52077	0.561842	0.450327	0.561898	0.398585	0.467025	0.455724	0.391141	0.066819	0.069519	0.058914	0.090203	0.0698	0.091513	0.56	0.389922	0.525066	0.072824	0.073675	0.080213	0.470595	0.860918	0.506173	0.559783	0.421277	0.231947	0.647676	0.0	0.051688	0.026925	0.056901	0.000675	0.113649	0.908243	0.998217	0.999127
0.03902	0.061356	0.150339	0.4	0.24507	0.169492	0.254352	0.251987	0.24962	0.255838	0.02742	0.333333	0.357143	0.393939	0.52077	0.476316	0.450327	0.561898	0.398585	0.467025	0.455724	0.391141	0.066819	0.053476	0.058914	0.090203	0.0698	0.091513	0.473333	0.322204	0.432718	0.056839	0.073675	0.080213	0.470595	0.88178	0.425926	0.576087	0.434043	0.245077	0.656672	0.010638	0.051688	0.021585	0.056901	0.000541	0.113649	0.908243	0.998217	0.999127
0.03902	0.061851	0.231814	0.4	0.24507	0.423729	0.254352	0.251987	0.24962	0.255838	0.02742	0.12069	0.357143	0.207071	0.52077	0.397368	0.450327	0.561898	0.398585	0.467025	0.455724	0.391141	0.066819	0.053476	0.058914	0.090203	0.0698	0.091513	0.393333	0.295789	0.373351	0.056839	0.073675	0.080213	0.470595	0.894298	0.364198	0.375	0.33617	0.172867	0.512744	0.12766	0.051688	0.024056	0.056901	0.000603	0.113649	0.908243	0.998217	0.999127
0.03902	0.062345	0.185257	0.4	0.24507	0.338983	0.254352	0.251987	0.24962	0.255838	0.02742	0.247126	0.357143	0.318182	0.52077	0.377632	0.450327	0.561898	0.398585	0.467025	0.455724	0.391141	0.066819	0.053476	0.058914	0.090203	0.0698	0.091513	0.373333	0.29697	0.366755	0.056839	0.073675	0.080213	0.470595	0.827538	0.358025	0.451087	0.370213	0.190372	0.572714	0.031915	0.051688	0.024674	0.056901	0.000618	0.113649	0.908243	0.998217	0.999127
0.03902	0.06284	0.115422	0.4	0.24507	0.338983	0.254352	0.251987	0.24962	0.255838	0.02742	0.270115	0.357143	0.338384	0.52077	0.371053	0.450327	0.561898	0.398585	0.467025	0.455724	0.391141	0.066819	0.064171	0.058914	0.090203	0.0698	0.091513	0.366667	0.282176	0.353562	0.067496	0.073675	0.080213	0.470595	0.838665	0.345679	0.456522	0.370213	0.190372	0.568216	0.031915	0.051688	0.031816	0.056901	0.000797	0.113649	0.908243	0.998217	0.999127
0.03902	0.063335	0.173618	0.4	0.24507	0.338983	0.254352	0.251987	0.24962	0.255838	0.02742	0.206897	0.357143	0.282828	0.52077	0.371053	0.450327	0.561898	0.398585	0.467025	0.455724	0.391141	0.066819	0.053476	0.058914	0.090203	0.0698	0.091513	0.366667	0.255847	0.333773	0.056839	0.073675	0.080213	0.470595	0.862309	0.320988	0.396739	0.348936	0.179431	0.533733	0.085106	0.051688	0.02488	0.056901	0.000623	0.113649	0.908243	0.998217	0.999127
0.03902	0.06383	0.324927	0.4	0.24507	0.338983	0.254352	0.251987	0.24962	0.255838	0.02742	0.258621	0.357143	0.328283	0.52077	0.417105	0.450327	0.561898	0.398585	0.467025	0.455724	0.391141	0.066819	0.053476	0.058914	0.090203	0.0698	0.091513	0.413333	0.279035	0.373351	0.056839	0.073675	0.080213	0.470595	0.906815	0.364198	0.467391	0.378723	0.194748	0.590705	0.010638	0.051688	0.023438	0.056901	0.000587	0.113649	0.908243	0.998217	0.999127
0.03902	0.064325	0.127061	0.4	0.24507	0.376574	0.254352	0.251987	0.24962	0.255838	0.02742	0.258621	0.357143	0.328283	0.52077	0.463158	0.450327	0.561898	0.398585	0.467025	0.455724	0.391141	0.066819	0.064171	0.058914	0.090203	0.0698	0.091513	0.46	0.32838	0.432718	0.067496	0.073675	0.080213	0.470595	0.899861	0.41358	0.51087	0.391489	0.201313	0.616192	0.0	0.051688	0.028156	0.056901	0.000705	0.113649	0.908243	0.998217	0.999127
0.03902	0.064819	0.208535	0.4	0.24507	0.376574	0.254352	0.251987	0.24962	0.255838	0.02742	0.224138	0.357143	0.29798	0.52077	0.463158	0.450327	0.561898	0.398585	0.467025	0.455724	0.391141	0.066819	0.053476	0.058914	0.090203	0.0698	0.091513	0.46	0.328174	0.432718	0.056839	0.073675	0.080213	0.470595	0.892907	0.41358	0.48913	0.387234	0.199125	0.608696	0.0	0.051688	0.021997	0.056901	0.000551	0.113649	0.908243	0.998217	0.999127
0.03902	0.065314	0.208535	0.4	0.24507	0.376574	0.254352	0.251987	0.24962	0.255838	0.02742	0.206897	0.357143	0.282828	0.52077	0.469737	0.450327	0.561898	0.398585	0.467025	0.455724	0.391141	0.066819	0.064171	0.058914	0.090203	0.0698	0.091513	0.466667	0.31749	0.426121	0.067496	0.073675	0.080213	0.470595	0.890125	0.41358	0.472826	0.378723	0.194748	0.587706	0.010638	0.051688	0.027895	0.056901	0.000699	0.113649	0.908243	0.998217	0.999127
0.03902	0.066304	0.196896	0.4	0.24507	0.376574	0.254352	0.251987	0.24962	0.255838	0.02742	0.201149	0.357143	0.277778	0.52077	0.469737	0.450327	0.561898	0.398585	0.467025	0.455724	0.391141	0.066819	0.053476	0.058914	0.090203	0.0698	0.091513	0.466667	0.332969	0.439314	0.056839	0.073675	0.080213	0.470595	0.916551	0.425926	0.478261	0.382979	0.196937	0.602699	0.0	0.051688	0.021791	0.056901	0.000546	0.113649	0.908243	0.998217	0.999127
0.03902	0.066799	0.208535	0.4	0.24507	0.376574	0.254352	0.251987	0.24962	0.255838	0.02742	0.206897	0.357143	0.282828	0.52077	0.410526	0.450327	0.561898	0.398585	0.467025	0.455724	0.391141	0.066819	0.074866	0.058914	0.090203	0.0698	0.091513	0.406667	0.2744	0.366755	0.078153	0.073675	0.080213	0.470595	0.902643	0.358025	0.423913	0.361702	0.185996	0.53973	0.074468	0.051688	0.036951	0.056901	0.000925	0.113649	0.908243	0.998217	0.999127
0.03902	0.067293	0.220175	0.4	0.24507	0.376574	0.254352	0.251987	0.24962	0.255838	0.02742	0.258621	0.357143	0.328283	0.52077	0.542105	0.450327	0.561898	0.398585	0.467025	0.455724	0.391141	0.066819	0.048128	0.058914	0.090203	0.0698	0.091513	0.54	0.390771	0.511873	0.05151	0.073675	0.080213	0.470595	0.862309	0.506173	0.592391	0.47234	0.271335	0.677661	0.031915	0.051688	0.016781	0.056901	0.000421	0.113649	0.908243	0.998217	0.999127
0.03902	0.067788	0.231814	0.4	0.247887	0.376574	0.254352	0.251987	0.24962	0.255838	0.02742	0.201149	0.357143	0.277778	0.52077	0.496053	0.450327	0.561898	0.398585	0.467025	0.455724	0.391141	0.066819	0.069519	0.058914	0.090203	0.0698	0.091513	0.493333	0.362942	0.472296	0.072824	0.073675	0.080213	0.470595	0.802503	0.450617	0.505435	0.391489	0.201313	0.605697	0.0	0.051688	0.029819	0.056901	0.000747	0.113649	0.884914	0.97861	0.976419
0.03902	0.068283	0.231814	0.4	0.247887	0.376574	0.254352	0.251987	0.24962	0.255838	0.02742	0.270115	0.357143	0.338384	0.52077	0.482895	0.450327	0.561898	0.398585	0.467025	0.455724	0.391141	0.066819	0.053476	0.058914	0.090203	0.0698	0.091513	0.48	0.358113	0.459103	0.056839	0.073675	0.080213	0.470595	0.808067	0.444444	0.548913	0.405876	0.225272	0.643178	0.0	0.051688	0.021379	0.056901	0.000536	0.113649	0.884914	0.97861	0.976419
0.03902	0.068778	0.220175	0.4	0.247887	0.169492	0.254352	0.251987	0.24962	0.255838	0.02742	0.178161	0.357143	0.257576	0.52077	0.469737	0.450327	0.561898	0.398585	0.467025	0.455724	0.391141	0.066819	0.058824	0.058914	0.090203	0.0698	0.091513	0.466667	0.359098	0.452507	0.062167	0.073675	0.080213	0.470595	0.819193	0.438272	0.478261	0.378723	0.194748	0.590705	0.010638	0.051688	0.024836	0.056901	0.000622	0.113649	0.884914	0.97861	0.976419
0.03902	0.069273	0.208535	0.4	0.247887	0.376574	0.254352	0.251987	0.24962	0.255838	0.02742	0.178161	0.357143	0.257576	0.52077	0.489474	0.450327	0.561898	0.398585	0.467025	0.455724	0.391141	0.066819	0.064171	0.058914	0.090203	0.0698	0.091513	0.486667	0.368457	0.472296	0.067496	0.073675	0.080213	0.470595	0.812239	0.45679	0.48913	0.387234	0.199125	0.598201	0.010638	0.051688	0.02711	0.056901	0.000679	0.113649	0.884914	0.97861	0.976419
0.03902	0.069767	0.196896	0.4	0.247887	0.376574	0.254352	0.251987	0.24962	0.255838	0.02742	0.201149	0.357143	0.277778	0.52077	0.509211	0.450327	0.561898	0.398585	0.467025	0.455724	0.391141	0.066819	0.053476	0.058914	0.090203	0.0698	0.091513	0.506667	0.372107	0.485488	0.056839	0.073675	0.080213	0.470595	0.817803	0.469136	0.516304	0.395745	0.203501	0.628186	0.0	0.051688	0.020555	0.056901	0.000515	0.113649	0.884914	0.97861	0.976419
0.03902	0.070262	0.185257	0.4	0.247887	0.376574	0.254352	0.251987	0.24962	0.255838	0.02742	0.178161	0.357143	0.257576	0.52077	0.509211	0.450327	0.561898	0.398585	0.467025	0.455724	0.391141	0.066819	0.064171	0.058914	0.090203	0.0698	0.091513	0.506667	0.372394	0.485488	0.067496	0.073675	0.080213	0.470595	0.820584	0.462963	0.5	0.391489	0.201313	0.607196	0.0	0.051688	0.026326	0.056901	0.00066	0.113649	0.884914	0.97861	0.976419
0.03902	0.071252	0.150339	0.4	0.247887	0.376574	0.254352	0.251987	0.24962	0.255838	0.02742	0.155172	0.357143	0.237374	0.52077	0.522368	0.450327	0.561898	0.398585	0.467025	0.455724	0.391141	0.066819	0.064171	0.058914	0.090203	0.0698	0.091513	0.52	0.361087	0.485488	0.067496	0.073675	0.080213	0.470595	0.824757	0.462963	0.483696	0.382979	0.196937	0.595202	0.010638	0.051688	0.025803	0.056901	0.000646	0.113649	0.884914	0.97861	0.976419
0.03902	0.071747	0.173618	0.4	0.247887	0.376574	0.254352	0.251987	0.24962	0.255838	0.02742	0.178161	0.357143	0.257576	0.52077	0.469737	0.450327	0.561898	0.398585	0.467025	0.455724	0.391141	0.066819	0.058824	0.058914	0.090203	0.0698	0.091513	0.466667	0.338281	0.439314	0.062167	0.073675	0.080213	0.470595	0.83032	0.425926	0.467391	0.374468	0.19256	0.583208	0.021277	0.051688	0.024836	0.056901	0.000622	0.113649	0.884914	0.97861	0.976419
0.03902	0.072241	0.196896	0.4	0.247887	0.338983	0.254352	0.251987	0.24962	0.255838	0.02742	0.201149	0.357143	0.277778	0.52077	0.528947	0.450327	0.561898	0.398585	0.467025	0.455724	0.391141	0.066819	0.064171	0.058914	0.090203	0.0698	0.091513	0.526667	0.365883	0.492084	0.067496	0.073675	0.080213	0.470595	0.844228	0.469136	0.521739	0.395745	0.203501	0.604131	0.0	0.051688	0.025542	0.056901	0.00064	0.113649	0.884914	0.97861	0.976419
0.03902	0.072736	0.185257	0.4	0.247887	0.338983	0.254352	0.251987	0.24962	0.255838	0.02742	0.201149	0.357143	0.277778	0.52077	0.542105	0.450327	0.561898	0.398585	0.467025	0.455724	0.391141	0.066819	0.090909	0.058914	0.090203	0.0698	0.091513	0.54	0.386383	0.511873	0.094139	0.073675	0.080213	0.470595	0.849791	0.493827	0.532609	0.4	0.205689	0.623688	0.0	0.051688	0.039219	0.056901	0.000982	0.113649	0.884914	0.97861	0.976419
0.03902	0.073231	0.127061	0.4	0.247887	0.376574	0.254352	0.251987	0.24962	0.255838	0.02742	0.206897	0.357143	0.282828	0.52077	0.522368	0.450327	0.561898	0.398585	0.467025	0.455724	0.391141	0.066819	0.053476	0.058914	0.090203	0.0698	0.091513	0.52	0.376515	0.492084	0.056839	0.073675	0.080213	0.470595	0.84701	0.475309	0.527174	0.4	0.205689	0.637181	0.0	0.051688	0.020143	0.056901	0.000505	0.113649	0.884914	0.97861	0.976419
0.03902	0.073726	0.208535	0.4	0.247887	0.376574	0.254352	0.251987	0.24962	0.255838	0.02742	0.206897	0.357143	0.282828	0.52077	0.489474	0.450327	0.561898	0.398585	0.467025	0.455724	0.391141	0.066819	0.058824	0.058914	0.090203	0.0698	0.091513	0.486667	0.352665	0.459103	0.062167	0.073675	0.080213	0.470595	0.828929	0.444444	0.505435	0.391489	0.201313	0.611694	0.0	0.051688	0.024135	0.056901	0.000605	0.113649	0.884914	0.97861	0.976419
0.03902	0.074221	0.173618	0.4	0.247887	0.338983	0.254352	0.251987	0.24962	0.255838	0.02742	0.201149	0.357143	0.277778	0.52077	0.443421	0.450327	0.561898	0.398585	0.467025	0.455724	0.391141	0.066819	0.058824	0.058914	0.090203	0.0698	0.091513	0.44	0.329515	0.419525	0.062167	0.073675	0.080213	0.470595	0.789986	0.407407	0.467391	0.374468	0.19256	0.578711	0.021277	0.051688	0.025771	0.056901	0.000646	0.113649	0.884914	0.97861	0.976419
0.03902	0.074715	0.185257	0.4	0.247887	0.338983	0.254352	0.251987	0.24962	0.255838	0.02742	0.143678	0.357143	0.227273	0.52077	0.436842	0.450327	0.561898	0.398585	0.467025	0.455724	0.391141	0.066819	0.058824	0.058914	0.090203	0.0698	0.091513	0.433333	0.329927	0.419525	0.062167	0.073675	0.080213	0.470595	0.79694	0.401235	0.423913	0.357447	0.183807	0.544228	0.06383	0.051688	0.026004	0.056901	0.000652	0.113649	0.884914	0.97861	0.976419
0.03902	0.07521	0.185257	0.4	0.247887	0.59322	0.254352	0.251987	0.24962	0.255838	0.02742	0.206897	0.357143	0.282828	0.52077	0.436842	0.450327	0.561898	0.398585	0.467025	0.455724	0.391141	0.066819	0.069519	0.058914	0.090203	0.0698	0.091513	0.433333	0.325041	0.412929	0.072824	0.073675	0.080213	0.470595	0.784423	0.401235	0.461957	0.374468	0.19256	0.568216	0.031915	0.051688	0.032424	0.056901	0.000812	0.113649	0.884914	0.97861	0.976419
0.03902	0.075705	0.161979	0.4	0.247887	0.338983	0.254352	0.251987	0.24962	0.255838	0.02742	0.149425	0.357143	0.232323	0.52077	0.430263	0.450327	0.561898	0.398585	0.467025	0.455724	0.391141	0.066819	0.053476	0.058914	0.090203	0.0698	0.091513	0.426667	0.314573	0.406332	0.056839	0.073675	0.080213	0.470595	0.781641	0.388889	0.413043	0.357447	0.183807	0.544228	0.06383	0.051688	0.023026	0.056901	0.000577	0.113649	0.884914	0.97861	0.976419
0.03902	0.0762	0.1387	0.4	0.247887	0.376574	0.254352	0.251987	0.24962	0.255838	0.02742	0.114943	0.357143	0.20202	0.52077	0.417105	0.450327	0.561898	0.398585	0.467025	0.455724	0.391141	0.066819	0.064171	0.058914	0.090203	0.0698	0.091513	0.413333	0.305274	0.39314	0.067496	0.073675	0.080213	0.470595	0.788595	0.376543	0.380435	0.340426	0.175055	0.50075	0.159574	0.051688	0.029986	0.056901	0.000751	0.113649	0.884914	0.97861	0.976419
0.03902	0.076695	0.127061	0.4	0.247887	0.338983	0.254352	0.251987	0.24962	0.255838	0.02742	0.206897	0.357143	0.282828	0.52077	0.390789	0.450327	0.561898	0.398585	0.467025	0.455724	0.391141	0.066819	0.058824	0.058914	0.090203	0.0698	0.091513	0.386667	0.296373	0.373351	0.062167	0.073675	0.080213	0.470595	0.79694	0.358025	0.429348	0.361702	0.185996	0.548726	0.053191	0.051688	0.027639	0.056901	0.000692	0.113649	0.884914	0.97861	0.976419
0.03902	0.07719	0.29001	0.4	0.247887	0.376574	0.254352	0.251987	0.24962	0.255838	0.02742	0.178161	0.357143	0.257576	0.52077	0.423684	0.450327	0.561898	0.398585	0.467025	0.455724	0.391141	0.066819	0.058824	0.058914	0.090203	0.0698	0.091513	0.42	0.325546	0.406332	0.062167	0.073675	0.080213	0.470595	0.802503	0.395062	0.440217	0.365957	0.188184	0.557721	0.042553	0.051688	0.026471	0.056901	0.000663	0.113649	0.884914	0.97861	0.976419
0.03902	0.077684	0.313288	0.4	0.247887	0.376574	0.254352	0.251987	0.24962	0.255838	0.02742	0.206897	0.357143	0.282828	0.52077	0.469737	0.450327	0.561898	0.398585	0.467025	0.455724	0.391141	0.066819	0.053476	0.058914	0.090203	0.0698	0.091513	0.466667	0.348524	0.44591	0.056839	0.073675	0.080213	0.470595	0.784423	0.432099	0.48913	0.382979	0.196937	0.604198	0.0	0.051688	0.021791	0.056901	0.000546	0.113649	0.884914	0.97861	0.976419
0.03902	0.078179	0.196896	0.4	0.247887	0.338983	0.254352	0.251987	0.24962	0.255838	0.02742	0.247126	0.357143	0.318182	0.52077	0.417105	0.450327	0.561898	0.398585	0.467025	0.455724	0.391141	0.066819	0.042781	0.058914	0.090203	0.0698	0.091513	0.413333	0.309815	0.39314	0.046181	0.073675	0.080213	0.470595	0.77886	0.382716	0.472826	0.378723	0.194748	0.593703	0.010638	0.051688	0.016864	0.056901	0.000423	0.113649	0.884914	0.97861	0.976419
0.03902	0.078674	0.196896	0.4	0.247887	0.376574	0.254352	0.251987	0.24962	0.255838	0.02742	0.247126	0.357143	0.318182	0.52077	0.417105	0.450327	0.561898	0.398585	0.467025	0.455724	0.391141	0.066819	0.053476	0.058914	0.090203	0.0698	0.091513	0.413333	0.294607	0.386544	0.056839	0.073675	0.080213	0.470595	0.77886	0.364198	0.461957	0.374468	0.19256	0.58021	0.021277	0.051688	0.023438	0.056901	0.000587	0.113649	0.884914	0.97861	0.976419
0.03902	0.079169	0.1387	0.4	0.247887	0.338983	0.254352	0.251987	0.24962	0.255838	0.02742	0.258621	0.357143	0.328283	0.52077	0.397368	0.450327	0.561898	0.398585	0.467025	0.455724	0.391141	0.066819	0.058824	0.058914	0.090203	0.0698	0.091513	0.393333	0.275115	0.360158	0.062167	0.073675	0.080213	0.470595	0.789986	0.345679	0.451087	0.370213	0.190372	0.568216	0.031915	0.051688	0.027406	0.056901	0.000687	0.113649	0.884914	0.97861	0.976419
0.03902	0.079664	0.278371	0.4	0.247887	0.376574	0.254352	0.251987	0.24962	0.255838	0.02742	0.206897	0.357143	0.282828	0.52077	0.456579	0.450327	0.561898	0.398585	0.467025	0.455724	0.391141	0.066819	0.058824	0.058914	0.090203	0.0698	0.091513	0.453333	0.344308	0.439314	0.062167	0.073675	0.080213	0.470595	0.760779	0.419753	0.483696	0.378723	0.194748	0.590705	0.010638	0.051688	0.025303	0.056901	0.000634	0.113649	0.884914	0.97861	0.976419
0.03902	0.080158	0.1387	0.4	0.247887	0.338983	0.254352	0.251987	0.24962	0.255838	0.02742	0.206897	0.357143	0.282828	0.52077	0.423684	0.450327	0.561898	0.398585	0.467025	0.455724	0.391141	0.066819	0.069519	0.058914	0.090203	0.0698	0.091513	0.42	0.3207	0.406332	0.072824	0.073675	0.080213	0.470595	0.783032	0.388889	0.456522	0.370213	0.190372	0.56072	0.042553	0.051688	0.033003	0.056901	0.000827	0.113649	0.884914	0.97861	0.976419
0.03902	0.080653	0.080504	0.4	0.247887	0.376574	0.254352	0.251987	0.24962	0.255838	0.02742	0.178161	0.357143	0.257576	0.52077	0.417105	0.450327	0.561898	0.398585	0.467025	0.455724	0.391141	0.066819	0.080214	0.058914	0.090203	0.0698	0.091513	0.413333	0.316247	0.399736	0.083482	0.073675	0.080213	0.470595	0.789986	0.382716	0.429348	0.361702	0.185996	0.530735	0.085106	0.051688	0.040014	0.056901	0.001002	0.113649	0.884914	0.97861	0.976419
0.03902	0.081148	0.092144	0.4	0.247887	0.338983	0.254352	0.251987	0.24962	0.255838	0.02742	0.212644	0.357143	0.287879	0.52077	0.430263	0.450327	0.561898	0.398585	0.467025	0.455724	0.391141	0.066819	0.064171	0.058914	0.090203	0.0698	0.091513	0.426667	0.314862	0.406332	0.067496	0.073675	0.080213	0.470595	0.787204	0.388889	0.461957	0.374468	0.19256	0.569715	0.031915	0.051688	0.029463	0.056901	0.000738	0.113649	0.884914	0.97861	0.976419
0.03902	0.081643	0.487876	0.4	0.247887	0.376574	0.254352	0.251987	0.24962	0.255838	0.02742	0.137931	0.357143	0.222222	0.52077	0.443421	0.450327	0.561898	0.398585	0.467025	0.455724	0.391141	0.066819	0.058824	0.058914	0.090203	0.0698	0.091513	0.44	0.319101	0.412929	0.062167	0.073675	0.080213	0.470595	0.788595	0.401235	0.413043	0.357447	0.183807	0.538231	0.074468	0.051688	0.025771	0.056901	0.000646	0.113649	0.884914	0.97861	0.976419
0.03902	0.082138	0.185257	0.4	0.247887	0.376574	0.254352	0.251987	0.24962	0.255838	0.02742	0.247126	0.357143	0.318182	0.52077	0.45	0.450327	0.561898	0.398585	0.467025	0.455724	0.391141	0.066819	0.074866	0.058914	0.090203	0.0698	0.091513	0.446667	0.318984	0.419525	0.078153	0.073675	0.080213	0.470595	0.783032	0.395062	0.48913	0.382979	0.196937	0.586207	0.010638	0.051688	0.035045	0.056901	0.000878	0.113649	0.884914	0.97861	0.976419
0.03902	0.082632	0.266731	0.4	0.247887	0.376574	0.254352	0.251987	0.24962	0.255838	0.02742	0.143678	0.357143	0.227273	0.52077	0.430263	0.450327	0.561898	0.398585	0.467025	0.455724	0.391141	0.066819	0.064171	0.058914	0.090203	0.0698	0.091513	0.426667	0.309634	0.399736	0.067496	0.073675	0.080213	0.470595	0.784423	0.382716	0.407609	0.353191	0.181619	0.527736	0.095745	0.051688	0.029463	0.056901	0.000738	0.113649	0.884914	0.97861	0.976419
0.03902	0.083127	0.173618	0.4	0.247887	0.376574	0.254352	0.251987	0.24962	0.255838	0.02742	0.201149	0.357143	0.277778	0.52077	0.482895	0.450327	0.561898	0.398585	0.467025	0.455724	0.391141	0.066819	0.064171	0.058914	0.090203	0.0698	0.091513	0.48	0.35844	0.459103	0.067496	0.073675	0.080213	0.470595	0.787204	0.444444	0.5	0.387234	0.199125	0.601199	0.010638	0.051688	0.027372	0.056901	0.000686	0.113649	0.884914	0.97861	0.976419
0.03902	0.083622	0.150339	0.4	0.247887	0.376574	0.254352	0.251987	0.24962	0.255838	0.02742	0.206897	0.357143	0.282828	0.52077	0.489474	0.450327	0.561898	0.398585	0.467025	0.455724	0.391141	0.066819	0.053476	0.058914	0.090203	0.0698	0.091513	0.486667	0.368089	0.472296	0.056839	0.073675	0.080213	0.470595	0.78025	0.450617	0.51087	0.391489	0.201313	0.61919	0.0	0.051688	0.021173	0.056901	0.000531	0.113649	0.884914	0.97861	0.976419
0.03902	0.084117	0.1387	0.4	0.247887	0.376574	0.254352	0.251987	0.24962	0.255838	0.02742	0.201149	0.357143	0.277778	0.52077	0.509211	0.450327	0.561898	0.398585	0.467025	0.455724	0.391141	0.066819	0.048128	0.058914	0.090203	0.0698	0.091513	0.506667	0.387436	0.492084	0.05151	0.073675	0.080213	0.470595	0.771905	0.475309	0.527174	0.395745	0.203501	0.635682	0.0	0.051688	0.017672	0.056901	0.000443	0.113649	0.884914	0.97861	0.976419
0.03902	0.084612	0.068865	0.4	0.247887	0.338983	0.254352	0.251987	0.24962	0.255838	0.02742	0.258621	0.357143	0.328283	0.52077	0.502632	0.450327	0.561898	0.398585	0.467025	0.455724	0.391141	0.066819	0.058824	0.058914	0.090203	0.0698	0.091513	0.5	0.383064	0.485488	0.062167	0.073675	0.080213	0.470595	0.769124	0.469136	0.565217	0.417021	0.227571	0.647676	0.0	0.051688	0.023668	0.056901	0.000593	0.113649	0.884914	0.97861	0.976419
0.03902	0.085106	0.161979	0.4	0.247887	0.423729	0.254352	0.251987	0.24962	0.255838	0.02742	0.206897	0.357143	0.282828	0.52077	0.502632	0.450327	0.561898	0.398585	0.467025	0.455724	0.391141	0.066819	0.064171	0.058914	0.090203	0.0698	0.091513	0.5	0.367599	0.478892	0.067496	0.073675	0.080213	0.470595	0.764951	0.45679	0.51087	0.391489	0.201313	0.613193	0.0	0.051688	0.026588	0.056901	0.000666	0.113649	0.884914	0.97861	0.976419
0.03902	0.085601	0.266731	0.4	0.247887	0.376574	0.254352	0.251987	0.24962	0.255838	0.02742	0.206897	0.357143	0.282828	0.52077	0.496053	0.450327	0.561898	0.398585	0.467025	0.455724	0.391141	0.066819	0.069519	0.058914	0.090203	0.0698	0.091513	0.493333	0.362942	0.472296	0.072824	0.073675	0.080213	0.470595	0.773296	0.450617	0.51087	0.391489	0.201313	0.605697	0.0	0.051688	0.029819	0.056901	0.000747	0.113649	0.884914	0.97861	0.976419
0.03902	0.086096	0.208535	0.4	0.247887	0.376574	0.254352	0.251987	0.24962	0.255838	0.02742	0.206897	0.357143	0.282828	0.52077	0.469737	0.450327	0.561898	0.398585	0.467025	0.455724	0.391141	0.066819	0.058824	0.058914	0.090203	0.0698	0.091513	0.466667	0.333074	0.439314	0.062167	0.073675	0.080213	0.470595	0.77886	0.41358	0.478261	0.378723	0.194748	0.590705	0.010638	0.051688	0.024836	0.056901	0.000622	0.113649	0.884914	0.97861	0.976419
0.03902	0.086591	0.255092	0.4	0.247887	0.338983	0.254352	0.251987	0.24962	0.255838	0.02742	0.143678	0.357143	0.227273	0.52077	0.469737	0.450327	0.561898	0.398585	0.467025	0.455724	0.391141	0.066819	0.064171	0.058914	0.090203	0.0698	0.091513	0.466667	0.338402	0.439314	0.067496	0.073675	0.080213	0.470595	0.776078	0.419753	0.440217	0.365957	0.188184	0.554723	0.053191	0.051688	0.027895	0.056901	0.000699	0.113649	0.884914	0.97861	0.976419
0.03902	0.087086	0.103783	0.4	0.247887	0.376574	0.254352	0.251987	0.24962	0.255838	0.02742	0.183908	0.357143	0.262626	0.52077	0.430263	0.450327	0.561898	0.398585	0.467025	0.455724	0.391141	0.066819	0.080214	0.058914	0.090203	0.0698	0.091513	0.426667	0.315265	0.406332	0.083482	0.073675	0.080213	0.470595	0.794159	0.388889	0.440217	0.365957	0.188184	0.541229	0.074468	0.051688	0.039321	0.056901	0.000985	0.113649	0.884914	0.97861	0.976419
0.03902	0.08758	0.173618	0.4	0.247887	0.376574	0.254352	0.251987	0.24962	0.255838	0.02742	0.201149	0.357143	0.277778	0.52077	0.410526	0.450327	0.561898	0.398585	0.467025	0.455724	0.391141	0.066819	0.058824	0.058914	0.090203	0.0698	0.091513	0.406667	0.284706	0.373351	0.062167	0.073675	0.080213	0.470595	0.809458	0.358025	0.423913	0.357447	0.183807	0.548726	0.053191	0.051688	0.026938	0.056901	0.000675	0.113649	0.884914	0.97861	0.976419
0.03902	0.088075	0.115422	0.4	0.247887	0.376574	0.254352	0.251987	0.24962	0.255838	0.02742	0.166667	0.357143	0.247475	0.52077	0.403947	0.450327	0.561898	0.398585	0.467025	0.455724	0.391141	0.066819	0.064171	0.058914	0.090203	0.0698	0.091513	0.4	0.290455	0.373351	0.067496	0.073675	0.080213	0.470595	0.81363	0.364198	0.402174	0.348936	0.179431	0.524738	0.095745	0.051688	0.030509	0.056901	0.000764	0.113649	0.884914	0.97861	0.976419
0.03902	0.08857	0.150339	0.4	0.247887	0.338983	0.254352	0.251987	0.24962	0.255838	0.02742	0.287356	0.357143	0.353535	0.52077	0.430263	0.450327	0.561898	0.398585	0.467025	0.455724	0.391141	0.066819	0.058824	0.058914	0.090203	0.0698	0.091513	0.426667	0.309512	0.399736	0.062167	0.073675	0.080213	0.470595	0.805285	0.388889	0.505435	0.391489	0.201313	0.608696	0.0	0.051688	0.026238	0.056901	0.000657	0.113649	0.884914	0.97861	0.976419
0.03902	0.089065	0.220755	0.4	0.247887	0.376574	0.254352	0.251987	0.24962	0.255838	0.05273	0.234166	0.353943	0.30464	0.52077	0.469737	0.450327	0.561898	0.398585	0.467025	0.455724	0.391141	0.066819	0.042781	0.058914	0.090203	0.0698	0.091513	0.466667	0.34303	0.44591	0.046181	0.073675	0.080213	0.470595	0.774687	0.403256	0.493125	0.405876	0.225272	0.604131	0.07157	0.051688	0.015662	0.056901	0.000393	0.113649	0.884914	0.97861	0.976419
0.03902	0.08956	0.220175	0.4	0.247887	0.338983	0.254352	0.251987	0.24962	0.255838	0.02742	0.201149	0.357143	0.277778	0.52077	0.443421	0.450327	0.561898	0.398585	0.467025	0.455724	0.391141	0.066819	0.069519	0.058914	0.090203	0.0698	0.091513	0.44	0.345567	0.432718	0.072824	0.073675	0.080213	0.470595	0.76217	0.41358	0.472826	0.378723	0.194748	0.572714	0.021277	0.051688	0.032135	0.056901	0.000805	0.113649	0.884914	0.97861	0.976419
0.03902	0.090054	0.150339	0.4	0.247887	0.376574	0.254352	0.251987	0.24962	0.255838	0.02742	0.258621	0.357143	0.328283	0.52077	0.423684	0.450327	0.561898	0.398585	0.467025	0.455724	0.391141	0.066819	0.058824	0.058914	0.090203	0.0698	0.091513	0.42	0.325546	0.406332	0.062167	0.073675	0.080213	0.470595	0.760779	0.395062	0.494565	0.382979	0.196937	0.596702	0.010638	0.051688	0.026471	0.056901	0.000663	0.113649	0.884914	0.97861	0.976419
0.03902	0.090549	0.127061	0.4	0.247887	0.376574	0.254352	0.251987	0.24962	0.255838	0.02742	0.224138	0.357143	0.29798	0.52077	0.489474	0.450327	0.561898	0.398585	0.467025	0.455724	0.391141	0.066819	0.053476	0.058914	0.090203	0.0698	0.091513	0.486667	0.347355	0.459103	0.056839	0.073675	0.080213	0.470595	0.808067	0.438272	0.505435	0.391489	0.201313	0.61919	0.0	0.051688	0.021173	0.056901	0.000531	0.113649	0.884914	0.97861	0.976419
0.03902	0.091044	0.185257	0.4	0.247887	0.376574	0.254352	0.251987	0.24962	0.255838	0.02742	0.155172	0.357143	0.237374	0.52077	0.476316	0.450327	0.561898	0.398585	0.467025	0.455724	0.391141	0.066819	0.058824	0.058914	0.090203	0.0698	0.091513	0.473333	0.358689	0.459103	0.062167	0.073675	0.080213	0.470595	0.802503	0.438272	0.461957	0.374468	0.19256	0.58021	0.021277	0.051688	0.024602	0.056901	0.000616	0.113649	0.884914	0.97861	0.976419
0.03902	0.091539	0.150339	0.4	0.247887	0.376574	0.254352	0.251987	0.24962	0.255838	0.02742	0.264368	0.357143	0.333333	0.52077	0.463158	0.450327	0.561898	0.398585	0.467025	0.455724	0.391141	0.066819	0.058824	0.058914	0.090203	0.0698	0.091513	0.46	0.349102	0.44591	0.062167	0.073675	0.080213	0.470595	0.805285	0.425926	0.527174	0.395745	0.203501	0.604131	0.0	0.051688	0.02507	0.056901	0.000628	0.113649	0.884914	0.97861	0.976419
0.03902	0.092034	0.185257	0.4	0.247887	0.376574	0.254352	0.251987	0.24962	0.255838	0.02742	0.33908	0.357143	0.39899	0.52077	0.502632	0.450327	0.561898	0.398585	0.467025	0.455724	0.391141	0.066819	0.058824	0.058914	0.090203	0.0698	0.091513	0.5	0.372661	0.478892	0.062167	0.073675	0.080213	0.470595	0.803894	0.475309	0.619565	0.506383	0.299781	0.676162	0.021277	0.051688	0.023668	0.056901	0.000593	0.113649	0.884914	0.97861	0.976419
0.03902	0.092528	0.1387	0.4	0.247887	0.338983	0.254352	0.251987	0.24962	0.255838	0.02742	0.149425	0.357143	0.232323	0.52077	0.463158	0.450327	0.561898	0.398585	0.467025	0.455724	0.391141	0.066819	0.058824	0.058914	0.090203	0.0698	0.091513	0.46	0.328279	0.432718	0.062167	0.073675	0.080213	0.470595	0.781641	0.407407	0.434783	0.361702	0.185996	0.556222	0.053191	0.051688	0.02507	0.056901	0.000628	0.113649	0.884914	0.97861	0.976419
0.03902	0.119248	0.220755	0.4	0.247887	0.376574	0.254352	0.251987	0.24962	0.255838	0.05273	0.234166	0.353943	0.30464	0.52077	0.509211	0.450327	0.561898	0.398585	0.467025	0.455724	0.391141	0.066819	0.053476	0.058914	0.090203	0.0698	0.091513	0.506667	0.366925	0.478892	0.056839	0.073675	0.080213	0.470595	0.81363	0.403256	0.493125	0.405876	0.225272	0.604131	0.07157	0.051688	0.020555	0.056901	0.000515	0.113649	0.884914	0.97861	0.976419
0.03902	0.120238	0.150339	0.4	0.49411	0.376574	0.254352	0.251987	0.24962	0.255838	0.02742	0.143678	0.357143	0.227273	0.52077	0.484239	0.450327	0.561898	0.398585	0.467025	0.455724	0.391141	0.066819	0.054051	0.058914	0.090203	0.0698	0.091513	0.479874	0.32809	0.444787	0.058048	0.073675	0.080213	0.470595	0.544169	0.403256	0.493125	0.405876	0.225272	0.604131	0.07157	0.051688	0.026342	0.056901	0.01594	0.113649	0.67823	0.72867	0.754653
0.03902	0.129076	0.196896	0.4	0.515493	0.338983	0.254352	0.251987	0.24962	0.255838	0.02742	0.201149	0.357143	0.277778	0.52077	0.384211	0.450327	0.561898	0.398585	0.467025	0.455724	0.391141	0.066819	0.042781	0.058914	0.090203	0.0698	0.091513	0.38	0.29613	0.366755	0.046181	0.073675	0.080213	0.470595	0.874826	0.358025	0.423913	0.361702	0.185996	0.55922	0.042553	0.051688	0.017615	0.056901	0.000442	0.113649	0.88647	0.951872	0.964192
0.03902	0.129076	0.266731	0.4	0.515493	0.338983	0.254352	0.251987	0.24962	0.255838	0.02742	0.183908	0.357143	0.262626	0.52077	0.364474	0.450327	0.561898	0.398585	0.467025	0.455724	0.391141	0.066819	0.064171	0.058914	0.090203	0.0698	0.091513	0.36	0.261687	0.333773	0.067496	0.073675	0.080213	0.470595	0.891516	0.32716	0.38587	0.344681	0.177243	0.512744	0.12766	0.051688	0.032077	0.056901	0.000804	0.113649	0.88647	0.951872	0.964192
0.03902	0.129076	0.1387	0.4	0.515493	0.376574	0.254352	0.251987	0.24962	0.255838	0.02742	0.132184	0.357143	0.217172	0.52077	0.364474	0.450327	0.561898	0.398585	0.467025	0.455724	0.391141	0.066819	0.069519	0.058914	0.090203	0.0698	0.091513	0.36	0.246043	0.327177	0.072824	0.073675	0.080213	0.470595	0.894298	0.314815	0.336957	0.319149	0.164114	0.464768	0.255319	0.051688	0.035608	0.056901	0.000892	0.113649	0.88647	0.951872	0.964192
0.03902	0.129076	0.1387	0.4	0.515493	0.338983	0.254352	0.251987	0.24962	0.255838	0.02742	0.149425	0.357143	0.232323	0.52077	0.436842	0.450327	0.561898	0.398585	0.467025	0.455724	0.391141	0.066819	0.058824	0.058914	0.090203	0.0698	0.091513	0.433333	0.324721	0.412929	0.062167	0.073675	0.080213	0.470595	0.866481	0.401235	0.429348	0.361702	0.185996	0.550225	0.053191	0.051688	0.026004	0.056901	0.000652	0.113649	0.88647	0.951872	0.964192
0.03902	0.129076	0.150339	0.4	0.515493	0.376574	0.254352	0.251987	0.24962	0.255838	0.02742	0.132184	0.357143	0.217172	0.52077	0.482895	0.450327	0.561898	0.398585	0.467025	0.455724	0.391141	0.066819	0.069519	0.058914	0.090203	0.0698	0.091513	0.48	0.369081	0.465699	0.072824	0.073675	0.080213	0.470595	0.840056	0.450617	0.456522	0.374468	0.19256	0.566717	0.031915	0.051688	0.030398	0.056901	0.000761	0.113649	0.88647	0.951872	0.964192
0.03902	0.129076	0.1387	0.4	0.515493	0.376574	0.254352	0.251987	0.24962	0.255838	0.02742	0.206897	0.357143	0.282828	0.52077	0.463158	0.450327	0.561898	0.398585	0.467025	0.455724	0.391141	0.066819	0.106952	0.058914	0.090203	0.0698	0.091513	0.46	0.339841	0.439314	0.110124	0.073675	0.080213	0.470595	0.844228	0.419753	0.461957	0.374468	0.19256	0.563718	0.042553	0.051688	0.054161	0.056901	0.001356	0.113649	0.88647	0.951872	0.964192
0.03902	0.129076	0.196896	0.4	0.515493	0.376574	0.254352	0.251987	0.24962	0.255838	0.02742	0.247126	0.357143	0.318182	0.52077	0.463158	0.450327	0.561898	0.398585	0.467025	0.455724	0.391141	0.066819	0.053476	0.058914	0.090203	0.0698	0.091513	0.46	0.322987	0.426121	0.056839	0.073675	0.080213	0.470595	0.840056	0.407407	0.5	0.387234	0.199125	0.613193	0.0	0.051688	0.021997	0.056901	0.000551	0.113649	0.88647	0.951872	0.964192
0.03902	0.129076	0.1387	0.4	0.515493	0.376574	0.254352	0.251987	0.24962	0.255838	0.02742	0.143678	0.357143	0.227273	0.52077	0.482895	0.450327	0.561898	0.398585	0.467025	0.455724	0.391141	0.066819	0.048128	0.058914	0.090203	0.0698	0.091513	0.48	0.352778	0.459103	0.05151	0.073675	0.080213	0.470595	0.835883	0.444444	0.456522	0.374468	0.19256	0.587706	0.010638	0.051688	0.018385	0.056901	0.000461	0.113649	0.88647	0.951872	0.964192
0.03902	0.0	0.196896	0.4	0.515493	0.338983	0.254352	0.251987	0.24962	0.255838	0.02742	0.224138	0.357143	0.29798	0.52077	0.482895	0.450327	0.561898	0.398585	0.467025	0.455724	0.391141	0.066819	0.053476	0.058914	0.090203	0.0698	0.091513	0.48	0.368477	0.465699	0.056839	0.073675	0.080213	0.470595	0.824757	0.450617	0.521739	0.395745	0.203501	0.628186	0.0	0.051688	0.021379	0.056901	0.000536	0.113649	0.88647	0.951872	0.964192
0.03902	0.000495	0.208535	0.4	0.515493	0.376574	0.254352	0.251987	0.24962	0.255838	0.02742	0.149425	0.357143	0.232323	0.52077	0.476316	0.450327	0.561898	0.398585	0.467025	0.455724	0.391141	0.066819	0.058824	0.058914	0.090203	0.0698	0.091513	0.473333	0.353485	0.452507	0.062167	0.073675	0.080213	0.470595	0.823366	0.438272	0.456522	0.374468	0.19256	0.577211	0.021277	0.051688	0.024602	0.056901	0.000616	0.113649	0.88647	0.951872	0.964192
0.03902	0.00099	0.231814	0.4	0.515493	0.169492	0.254352	0.251987	0.24962	0.255838	0.02742	0.258621	0.357143	0.328283	0.52077	0.331579	0.450327	0.561898	0.398585	0.467025	0.455724	0.391141	0.066819	0.069519	0.058914	0.090203	0.0698	0.091513	0.326667	0.274598	0.327177	0.072824	0.073675	0.080213	0.470595	0.809458	0.314815	0.429348	0.361702	0.185996	0.536732	0.074468	0.051688	0.037055	0.056901	0.000928	0.113649	0.88647	0.951872	0.964192
0.03902	0.001484	0.371484	0.4	0.515493	0.0	0.254352	0.251987	0.24962	0.255838	0.02742	0.436782	0.357143	0.484848	0.52077	0.325	0.450327	0.561898	0.398585	0.467025	0.455724	0.391141	0.066819	0.085561	0.058914	0.090203	0.0698	0.091513	0.32	0.270542	0.32058	0.08881	0.073675	0.080213	0.470595	0.815021	0.308642	0.532609	0.395745	0.203501	0.605697	0.0	0.051688	0.048695	0.056901	0.001219	0.113649	0.88647	0.951872	0.964192
0.03902	0.001979	0.499515	0.4	0.515493	0.376574	0.254352	0.251987	0.24962	0.255838	0.02742	0.212644	0.357143	0.287879	0.52077	0.364474	0.450327	0.561898	0.398585	0.467025	0.455724	0.391141	0.066819	0.048128	0.058914	0.090203	0.0698	0.091513	0.36	0.245791	0.327177	0.05151	0.073675	0.080213	0.470595	0.910987	0.314815	0.396739	0.348936	0.179431	0.53973	0.074468	0.051688	0.021593	0.056901	0.000541	0.113649	0.88647	0.951872	0.964192
0.03902	0.002474	0.220175	0.4	0.515493	0.338983	0.254352	0.251987	0.24962	0.255838	0.02742	0.344828	0.357143	0.40404	0.52077	0.397368	0.450327	0.561898	0.398585	0.467025	0.455724	0.391141	0.066819	0.053476	0.058914	0.090203	0.0698	0.091513	0.393333	0.2906	0.373351	0.056839	0.073675	0.080213	0.470595	0.802503	0.358025	0.521739	0.395745	0.203501	0.61919	0.0	0.051688	0.024056	0.056901	0.000603	0.113649	0.88647	0.951872	0.964192
0.03902	0.002969	0.1387	0.4	0.515493	0.376574	0.254352	0.251987	0.24962	0.255838	0.02742	0.16092	0.357143	0.242424	0.52077	0.45	0.450327	0.561898	0.398585	0.467025	0.455724	0.391141	0.066819	0.053476	0.058914	0.090203	0.0698	0.091513	0.446667	0.34451	0.432718	0.056839	0.073675	0.080213	0.470595	0.84701	0.419753	0.451087	0.370213	0.190372	0.574213	0.021277	0.051688	0.022408	0.056901	0.000562	0.113649	0.88647	0.951872	0.964192
0.03902	0.003464	0.161979	0.4	0.515493	0.338983	0.254352	0.251987	0.24962	0.255838	0.02742	0.206897	0.357143	0.282828	0.52077	0.417105	0.450327	0.561898	0.398585	0.467025	0.455724	0.391141	0.066819	0.058824	0.058914	0.090203	0.0698	0.091513	0.413333	0.28429	0.379947	0.062167	0.073675	0.080213	0.470595	0.872045	0.364198	0.434783	0.361702	0.185996	0.557721	0.042553	0.051688	0.026705	0.056901	0.000669	0.113649	0.88647	0.951872	0.964192
0.03902	0.003958	0.103783	0.4	0.515493	0.169492	0.254352	0.251987	0.24962	0.255838	0.02742	0.258621	0.357143	0.328283	0.52077	0.390789	0.450327	0.561898	0.398585	0.467025	0.455724	0.391141	0.066819	0.053476	0.058914	0.090203	0.0698	0.091513	0.386667	0.290995	0.366755	0.056839	0.073675	0.080213	0.470595	0.826147	0.358025	0.461957	0.374468	0.19256	0.58021	0.021277	0.051688	0.024262	0.056901	0.000608	0.113649	0.88647	0.951872	0.964192
0.03902	0.004453	0.185257	0.4	0.515493	0.376574	0.254352	0.251987	0.24962	0.255838	0.02742	0.206897	0.357143	0.282828	0.52077	0.430263	0.450327	0.561898	0.398585	0.467025	0.455724	0.391141	0.066819	0.064171	0.058914	0.090203	0.0698	0.091513	0.426667	0.304405	0.399736	0.067496	0.073675	0.080213	0.470595	0.840056	0.382716	0.451087	0.370213	0.190372	0.563718	0.031915	0.051688	0.029463	0.056901	0.000738	0.113649	0.88647	0.951872	0.964192
0.03902	0.004948	0.103783	0.4	0.515493	0.338983	0.254352	0.251987	0.24962	0.255838	0.02742	0.201149	0.357143	0.277778	0.52077	0.45	0.450327	0.561898	0.398585	0.467025	0.455724	0.391141	0.066819	0.053476	0.058914	0.090203	0.0698	0.091513	0.446667	0.303017	0.406332	0.056839	0.073675	0.080213	0.470595	0.831711	0.388889	0.451087	0.370213	0.190372	0.577211	0.021277	0.051688	0.022408	0.056901	0.000562	0.113649	0.88647	0.951872	0.964192
0.03902	0.005443	0.103783	0.4	0.515493	0.338983	0.254352	0.251987	0.24962	0.255838	0.02742	0.298851	0.357143	0.363636	0.52077	0.417105	0.450327	0.561898	0.398585	0.467025	0.455724	0.391141	0.066819	0.053476	0.058914	0.090203	0.0698	0.091513	0.413333	0.294607	0.386544	0.056839	0.073675	0.080213	0.470595	0.91516	0.37037	0.505435	0.391489	0.201313	0.614693	0.0	0.051688	0.023438	0.056901	0.000587	0.113649	0.88647	0.951872	0.964192
0.03902	0.005938	0.127061	0.4	0.515493	0.376574	0.254352	0.251987	0.24962	0.255838	0.02742	0.201149	0.357143	0.277778	0.52077	0.443421	0.450327	0.561898	0.398585	0.467025	0.455724	0.391141	0.066819	0.053476	0.058914	0.090203	0.0698	0.091513	0.44	0.3086	0.406332	0.056839	0.073675	0.080213	0.470595	0.89847	0.395062	0.456522	0.374468	0.19256	0.581709	0.021277	0.051688	0.022615	0.056901	0.000567	0.113649	0.88647	0.951872	0.964192
0.03902	0.006432	0.150339	0.4	0.515493	0.376574	0.254352	0.251987	0.24962	0.255838	0.02742	0.293103	0.357143	0.358586	0.52077	0.423684	0.450327	0.561898	0.398585	0.467025	0.455724	0.391141	0.066819	0.053476	0.058914	0.090203	0.0698	0.091513	0.42	0.289022	0.386544	0.056839	0.073675	0.080213	0.470595	0.897079	0.37037	0.5	0.387234	0.199125	0.610195	0.0	0.051688	0.023232	0.056901	0.000582	0.113649	0.88647	0.951872	0.964192
0.03902	0.006927	0.092144	0.4	0.515493	0.338983	0.254352	0.251987	0.24962	0.255838	0.02742	0.350575	0.357143	0.409091	0.52077	0.430263	0.450327	0.561898	0.398585	0.467025	0.455724	0.391141	0.066819	0.053476	0.058914	0.090203	0.0698	0.091513	0.426667	0.283436	0.386544	0.056839	0.073675	0.080213	0.470595	0.897079	0.37037	0.538043	0.4	0.205689	0.635682	0.0	0.051688	0.023026	0.056901	0.000577	0.113649	0.88647	0.951872	0.964192
0.03902	0.007422	0.220755	0.4	0.515493	0.376574	0.254352	0.251987	0.24962	0.255838	0.02742	0.149425	0.357143	0.232323	0.52077	0.430263	0.450327	0.561898	0.398585	0.467025	0.455724	0.391141	0.066819	0.048128	0.058914	0.090203	0.0698	0.091513	0.426667	0.304088	0.399736	0.05151	0.073675	0.080213	0.470595	0.917942	0.382716	0.413043	0.357447	0.183807	0.553223	0.053191	0.051688	0.019811	0.056901	0.000497	0.113649	0.88647	0.951872	0.964192
0.03902	0.007917	0.115422	0.4	0.515493	0.376574	0.254352	0.251987	0.24962	0.255838	0.02742	0.390805	0.357143	0.444444	0.52077	0.469737	0.450327	0.561898	0.398585	0.467025	0.455724	0.391141	0.066819	0.048128	0.058914	0.090203	0.0698	0.091513	0.466667	0.312196	0.426121	0.05151	0.073675	0.080213	0.470595	1.0	0.438272	0.625	0.502128	0.306346	0.683658	0.031915	0.051688	0.018742	0.056901	0.00047	0.113649	0.88647	0.951872	0.964192
0.03902	0.008412	0.220755	0.4	0.515493	0.376574	0.254352	0.251987	0.24962	0.255838	0.02742	0.201149	0.357143	0.277778	0.52077	0.456579	0.450327	0.561898	0.398585	0.467025	0.455724	0.391141	0.066819	0.064171	0.058914	0.090203	0.0698	0.091513	0.453333	0.307897	0.412929	0.067496	0.073675	0.080213	0.470595	0.947149	0.401235	0.461957	0.374468	0.19256	0.58021	0.021277	0.051688	0.028417	0.056901	0.000712	0.113649	0.88647	0.951872	0.964192
0.03902	0.008906	0.115422	0.4	0.515493	0.338983	0.254352	0.251987	0.24962	0.255838	0.02742	0.247126	0.357143	0.318182	0.52077	0.469737	0.450327	0.561898	0.398585	0.467025	0.455724	0.391141	0.066819	0.058824	0.058914	0.090203	0.0698	0.091513	0.466667	0.322658	0.432718	0.062167	0.073675	0.080213	0.470595	0.940195	0.419753	0.505435	0.391489	0.201313	0.617691	0.0	0.051688	0.024836	0.056901	0.000622	0.113649	0.88647	0.951872	0.964192
0.03902	0.009401	0.208535	0.4	0.515493	0.338983	0.254352	0.251987	0.24962	0.255838	0.02742	0.206897	0.357143	0.282828	0.52077	0.476316	0.450327	0.561898	0.398585	0.467025	0.455724	0.391141	0.066819	0.048128	0.058914	0.090203	0.0698	0.091513	0.473333	0.332492	0.439314	0.05151	0.073675	0.080213	0.470595	0.929068	0.425926	0.48913	0.387234	0.199125	0.614693	0.0	0.051688	0.018563	0.056901	0.000465	0.113649	0.88647	0.951872	0.964192
0.03902	0.009896	0.243453	0.4	0.515493	0.423729	0.254352	0.251987	0.24962	0.255838	0.02742	0.247126	0.357143	0.318182	0.52077	0.489474	0.450327	0.561898	0.398585	0.467025	0.455724	0.391141	0.066819	0.090909	0.058914	0.090203	0.0698	0.091513	0.486667	0.369289	0.472296	0.094139	0.073675	0.080213	0.470595	0.926287	0.462963	0.538043	0.4	0.205689	0.622189	0.0	0.051688	0.042458	0.056901	0.001063	0.113649	0.88647	0.951872	0.964192
0.03902	0.010391	0.092144	0.4	0.515493	0.338983	0.254352	0.251987	0.24962	0.255838	0.02742	0.132184	0.357143	0.217172	0.52077	0.515789	0.450327	0.561898	0.398585	0.467025	0.455724	0.391141	0.066819	0.053476	0.058914	0.090203	0.0698	0.091513	0.513333	0.361353	0.478892	0.056839	0.073675	0.080213	0.470595	0.919332	0.462963	0.467391	0.378723	0.194748	0.596702	0.010638	0.051688	0.020349	0.056901	0.00051	0.113649	0.88647	0.951872	0.964192
0.03902	0.010886	0.115422	0.4	0.515493	0.169492	0.254352	0.251987	0.24962	0.255838	0.02742	0.103448	0.357143	0.191919	0.52077	0.502632	0.450327	0.561898	0.398585	0.467025	0.455724	0.391141	0.066819	0.064171	0.058914	0.090203	0.0698	0.091513	0.5	0.346699	0.465699	0.067496	0.073675	0.080213	0.470595	0.867872	0.444444	0.429348	0.361702	0.185996	0.553223	0.053191	0.051688	0.026588	0.056901	0.000666	0.113649	0.88647	0.951872	0.964192
0.03902	0.011381	0.103783	0.4	0.515493	0.084746	0.254352	0.251987	0.24962	0.255838	0.02742	0.201149	0.357143	0.277778	0.52077	0.469737	0.450327	0.561898	0.398585	0.467025	0.455724	0.391141	0.066819	0.058824	0.058914	0.090203	0.0698	0.091513	0.466667	0.317449	0.426121	0.062167	0.073675	0.080213	0.470595	0.870654	0.41358	0.467391	0.378723	0.194748	0.587706	0.010638	0.051688	0.024836	0.056901	0.000622	0.113649	0.88647	0.951872	0.964192
0.03902	0.011875	0.1387	0.4	0.515493	0.376574	0.254352	0.251987	0.24962	0.255838	0.02742	0.247126	0.357143	0.318182	0.52077	0.463158	0.450327	0.561898	0.398585	0.467025	0.455724	0.391141	0.066819	0.053476	0.058914	0.090203	0.0698	0.091513	0.46	0.322987	0.426121	0.056839	0.073675	0.080213	0.470595	0.84701	0.407407	0.5	0.387234	0.199125	0.613193	0.0	0.051688	0.021997	0.056901	0.000551	0.113649	0.88647	0.951872	0.964192
0.03902	0.01237	0.220755	0.4	0.515493	0.376574	0.254352	0.251987	0.24962	0.255838	0.05273	0.234166	0.353943	0.30464	0.52077	0.469737	0.450327	0.561898	0.398585	0.467025	0.455724	0.391141	0.066819	0.053476	0.058914	0.090203	0.0698	0.091513	0.466667	0.338155	0.439314	0.056839	0.073675	0.080213	0.470595	0.837274	0.403256	0.493125	0.405876	0.225272	0.604131	0.07157	0.051688	0.021791	0.056901	0.000546	0.113649	0.88647	0.951872	0.964192
0.03902	0.012865	0.173618	0.4	0.515493	0.338983	0.254352	0.251987	0.24962	0.255838	0.02742	0.206897	0.357143	0.282828	0.52077	0.443421	0.450327	0.561898	0.398585	0.467025	0.455724	0.391141	0.066819	0.048128	0.058914	0.090203	0.0698	0.091513	0.44	0.318845	0.412929	0.05151	0.073675	0.080213	0.470595	0.849791	0.401235	0.461957	0.374468	0.19256	0.590705	0.010638	0.051688	0.019455	0.056901	0.000488	0.113649	0.88647	0.951872	0.964192
0.03902	0.01336	0.324927	0.4	0.515493	0.338983	0.254352	0.251987	0.24962	0.255838	0.02742	0.258621	0.357143	0.328283	0.52077	0.403947	0.450327	0.561898	0.398585	0.467025	0.455724	0.391141	0.066819	0.064171	0.058914	0.090203	0.0698	0.091513	0.4	0.279992	0.366755	0.067496	0.073675	0.080213	0.470595	0.887344	0.358025	0.461957	0.374468	0.19256	0.574213	0.021277	0.051688	0.030509	0.056901	0.000764	0.113649	0.88647	0.951872	0.964192
0.03902	0.013855	0.173618	0.4	0.515493	0.376574	0.254352	0.251987	0.24962	0.255838	0.02742	0.316092	0.357143	0.378788	0.52077	0.410526	0.450327	0.561898	0.398585	0.467025	0.455724	0.391141	0.066819	0.048128	0.058914	0.090203	0.0698	0.091513	0.406667	0.269024	0.366755	0.05151	0.073675	0.080213	0.470595	0.888734	0.351852	0.494565	0.387234	0.199125	0.611694	0.0	0.051688	0.020345	0.056901	0.00051	0.113649	0.88647	0.951872	0.964192
0.03902	0.014349	0.115422	0.4	0.515493	0.376574	0.254352	0.251987	0.24962	0.255838	0.02742	0.149425	0.357143	0.232323	0.52077	0.436842	0.450327	0.561898	0.398585	0.467025	0.455724	0.391141	0.066819	0.053476	0.058914	0.090203	0.0698	0.091513	0.433333	0.288233	0.39314	0.056839	0.073675	0.080213	0.470595	0.892907	0.376543	0.402174	0.353191	0.181619	0.541229	0.06383	0.051688	0.02282	0.056901	0.000572	0.113649	0.88647	0.951872	0.964192
0.03902	0.014844	0.220175	0.4	0.515493	0.376574	0.254352	0.251987	0.24962	0.255838	0.02742	0.149425	0.357143	0.232323	0.52077	0.443421	0.450327	0.561898	0.398585	0.467025	0.455724	0.391141	0.066819	0.053476	0.058914	0.090203	0.0698	0.091513	0.44	0.303411	0.406332	0.056839	0.073675	0.080213	0.470595	0.834492	0.388889	0.413043	0.357447	0.183807	0.545727	0.06383	0.051688	0.022615	0.056901	0.000567	0.113649	0.88647	0.951872	0.964192
0.03902	0.015339	0.150339	0.4	0.51831	0.338983	0.254352	0.251987	0.24962	0.255838	0.02742	0.206897	0.357143	0.282828	0.52077	0.423684	0.450327	0.561898	0.398585	0.467025	0.455724	0.391141	0.066819	0.080214	0.058914	0.090203	0.0698	0.091513	0.42	0.310471	0.399736	0.083482	0.073675	0.080213	0.470595	0.727399	0.382716	0.445652	0.365957	0.188184	0.544228	0.06383	0.051688	0.039668	0.056901	0.000993	0.113649	0.858476	0.955437	0.950218
0.03902	0.015834	0.103783	0.4	0.51831	0.376574	0.254352	0.251987	0.24962	0.255838	0.02742	0.206897	0.357143	0.282828	0.52077	0.390789	0.450327	0.561898	0.398585	0.467025	0.455724	0.391141	0.066819	0.090909	0.058914	0.090203	0.0698	0.091513	0.386667	0.329311	0.39314	0.094139	0.073675	0.080213	0.470595	0.751043	0.376543	0.440217	0.361702	0.185996	0.532234	0.085106	0.051688	0.04853	0.056901	0.001215	0.113649	0.858476	0.955437	0.950218
0.03902	0.016329	0.208535	0.4	0.51831	0.376574	0.254352	0.251987	0.24962	0.255838	0.02742	0.143678	0.357143	0.227273	0.52077	0.371053	0.450327	0.561898	0.398585	0.467025	0.455724	0.391141	0.066819	0.069519	0.058914	0.090203	0.0698	0.091513	0.366667	0.2981	0.366755	0.072824	0.073675	0.080213	0.470595	0.737135	0.345679	0.375	0.33617	0.172867	0.487256	0.191489	0.051688	0.035319	0.056901	0.000885	0.113649	0.858476	0.955437	0.950218
0.03902	0.016823	0.278371	0.4	0.51831	0.376574	0.254352	0.251987	0.24962	0.255838	0.02742	0.258621	0.357143	0.328283	0.52077	0.384211	0.450327	0.561898	0.398585	0.467025	0.455724	0.391141	0.066819	0.064171	0.058914	0.090203	0.0698	0.091513	0.38	0.296992	0.366755	0.067496	0.073675	0.080213	0.470595	0.727399	0.351852	0.461957	0.370213	0.190372	0.565217	0.031915	0.051688	0.031293	0.056901	0.000784	0.113649	0.858476	0.955437	0.950218
0.03902	0.017318	0.150339	0.4	0.51831	0.338983	0.254352	0.251987	0.24962	0.255838	0.02742	0.206897	0.357143	0.282828	0.52077	0.423684	0.450327	0.561898	0.398585	0.467025	0.455724	0.391141	0.066819	0.064171	0.058914	0.090203	0.0698	0.091513	0.42	0.299609	0.39314	0.067496	0.073675	0.080213	0.470595	0.714882	0.37037	0.440217	0.361702	0.185996	0.550225	0.053191	0.051688	0.029724	0.056901	0.000745	0.113649	0.858476	0.955437	0.950218
0.03902	0.017813	0.208535	0.4	0.51831	0.376574	0.254352	0.251987	0.24962	0.255838	0.02742	0.206897	0.357143	0.282828	0.52077	0.476316	0.450327	0.561898	0.398585	0.467025	0.455724	0.391141	0.066819	0.064171	0.058914	0.090203	0.0698	0.091513	0.473333	0.327515	0.439314	0.067496	0.073675	0.080213	0.470595	0.702364	0.41358	0.472826	0.378723	0.194748	0.581709	0.021277	0.051688	0.027633	0.056901	0.000692	0.113649	0.858476	0.955437	0.950218
0.03902	0.018308	0.220175	0.4	0.51831	0.376574	0.254352	0.251987	0.24962	0.255838	0.02742	0.206897	0.357143	0.282828	0.52077	0.469737	0.450327	0.561898	0.398585	0.467025	0.455724	0.391141	0.066819	0.053476	0.058914	0.090203	0.0698	0.091513	0.466667	0.348524	0.44591	0.056839	0.073675	0.080213	0.470595	0.705146	0.425926	0.48913	0.382979	0.196937	0.598201	0.010638	0.051688	0.021791	0.056901	0.000546	0.113649	0.858476	0.955437	0.950218
0.03902	0.018803	0.115422	0.4	0.51831	0.338983	0.254352	0.251987	0.24962	0.255838	0.02742	0.344828	0.357143	0.40404	0.52077	0.423684	0.450327	0.561898	0.398585	0.467025	0.455724	0.391141	0.066819	0.080214	0.058914	0.090203	0.0698	0.091513	0.42	0.315756	0.399736	0.083482	0.073675	0.080213	0.470595	0.723227	0.382716	0.538043	0.4	0.205689	0.613193	0.0	0.051688	0.039668	0.056901	0.000993	0.113649	0.858476	0.955437	0.950218
0.03902	0.019297	0.173618	0.4	0.51831	0.338983	0.254352	0.251987	0.24962	0.255838	0.02742	0.206897	0.357143	0.282828	0.52077	0.364474	0.450327	0.561898	0.398585	0.467025	0.455724	0.391141	0.066819	0.069519	0.058914	0.090203	0.0698	0.091513	0.36	0.272311	0.340369	0.072824	0.073675	0.080213	0.470595	0.731572	0.32716	0.402174	0.348936	0.179431	0.515742	0.117021	0.051688	0.035608	0.056901	0.000892	0.113649	0.858476	0.955437	0.950218
0.03902	0.019792	0.185257	0.4	0.51831	0.338983	0.254352	0.251987	0.24962	0.255838	0.02742	0.206897	0.357143	0.282828	0.52077	0.357895	0.450327	0.561898	0.398585	0.467025	0.455724	0.391141	0.066819	0.053476	0.058914	0.090203	0.0698	0.091513	0.353333	0.267024	0.333773	0.056839	0.073675	0.080213	0.470595	0.732962	0.320988	0.396739	0.344681	0.177243	0.526237	0.095745	0.051688	0.025291	0.056901	0.000634	0.113649	0.858476	0.955437	0.950218
0.03902	0.020287	0.208535	0.4	0.51831	0.338983	0.254352	0.251987	0.24962	0.255838	0.02742	0.206897	0.357143	0.282828	0.52077	0.357895	0.450327	0.561898	0.398585	0.467025	0.455724	0.391141	0.066819	0.058824	0.058914	0.090203	0.0698	0.091513	0.353333	0.261982	0.333773	0.062167	0.073675	0.080213	0.470595	0.716273	0.314815	0.391304	0.344681	0.177243	0.517241	0.117021	0.051688	0.028807	0.056901	0.000722	0.113649	0.858476	0.955437	0.950218
0.03902	0.020782	0.1387	0.4	0.51831	0.338983	0.254352	0.251987	0.24962	0.255838	0.02742	0.224138	0.357143	0.29798	0.52077	0.344737	0.450327	0.561898	0.398585	0.467025	0.455724	0.391141	0.066819	0.064171	0.058914	0.090203	0.0698	0.091513	0.34	0.242068	0.313984	0.067496	0.073675	0.080213	0.470595	0.7121	0.296296	0.38587	0.340426	0.175055	0.508246	0.138298	0.051688	0.032861	0.056901	0.000823	0.113649	0.858476	0.955437	0.950218
0.03902	0.021277	0.092144	0.4	0.51831	0.338983	0.254352	0.251987	0.24962	0.255838	0.02742	0.201149	0.357143	0.277778	0.52077	0.325	0.450327	0.561898	0.398585	0.467025	0.455724	0.391141	0.066819	0.069519	0.058914	0.090203	0.0698	0.091513	0.32	0.254056	0.307388	0.072824	0.073675	0.080213	0.470595	0.7121	0.296296	0.369565	0.331915	0.170678	0.487256	0.191489	0.051688	0.037345	0.056901	0.000935	0.113649	0.858476	0.955437	0.950218
0.03902	0.021771	0.196896	0.4	0.51831	0.338983	0.254352	0.251987	0.24962	0.255838	0.02742	0.206897	0.357143	0.282828	0.52077	0.417105	0.450327	0.561898	0.398585	0.467025	0.455724	0.391141	0.066819	0.069519	0.058914	0.090203	0.0698	0.091513	0.413333	0.305412	0.39314	0.072824	0.073675	0.080213	0.470595	0.700974	0.37037	0.440217	0.365957	0.188184	0.547226	0.06383	0.051688	0.033293	0.056901	0.000834	0.113649	0.858476	0.955437	0.950218
0.03902	0.022266	0.115422	0.4	0.51831	0.376574	0.254352	0.251987	0.24962	0.255838	0.02742	0.12069	0.357143	0.207071	0.52077	0.436842	0.450327	0.561898	0.398585	0.467025	0.455724	0.391141	0.066819	0.048128	0.058914	0.090203	0.0698	0.091513	0.433333	0.319215	0.412929	0.05151	0.073675	0.080213	0.470595	0.688456	0.388889	0.396739	0.344681	0.177243	0.530735	0.085106	0.051688	0.019633	0.056901	0.000492	0.113649	0.858476	0.955437	0.950218
0.03902	0.022761	0.324927	0.4	0.51831	0.376574	0.254352	0.251987	0.24962	0.255838	0.02742	0.206897	0.357143	0.282828	0.52077	0.463158	0.450327	0.561898	0.398585	0.467025	0.455724	0.391141	0.066819	0.053476	0.058914	0.090203	0.0698	0.091513	0.46	0.33336	0.432718	0.056839	0.073675	0.080213	0.470595	0.67733	0.407407	0.472826	0.374468	0.19256	0.586207	0.010638	0.051688	0.021997	0.056901	0.000551	0.113649	0.858476	0.955437	0.950218
0.03902	0.023256	0.115422	0.4	0.51831	0.376574	0.254352	0.251987	0.24962	0.255838	0.02742	0.206897	0.357143	0.282828	0.52077	0.463158	0.450327	0.561898	0.398585	0.467025	0.455724	0.391141	0.066819	0.058824	0.058914	0.090203	0.0698	0.091513	0.46	0.333486	0.432718	0.062167	0.073675	0.080213	0.470595	0.667594	0.41358	0.472826	0.378723	0.194748	0.581709	0.021277	0.051688	0.02507	0.056901	0.000628	0.113649	0.858476	0.955437	0.950218
0.03902	0.023751	0.150339	0.4	0.51831	0.338983	0.254352	0.251987	0.24962	0.255838	0.02742	0.149425	0.357143	0.232323	0.52077	0.45	0.450327	0.561898	0.398585	0.467025	0.455724	0.391141	0.066819	0.053476	0.058914	0.090203	0.0698	0.091513	0.446667	0.318583	0.419525	0.056839	0.073675	0.080213	0.470595	0.674548	0.388889	0.418478	0.357447	0.183807	0.544228	0.06383	0.051688	0.022408	0.056901	0.000562	0.113649	0.858476	0.955437	0.950218
0.03902	0.024245	0.150339	0.4	0.51831	0.338983	0.254352	0.251987	0.24962	0.255838	0.02742	0.224138	0.357143	0.29798	0.52077	0.456579	0.450327	0.561898	0.398585	0.467025	0.455724	0.391141	0.066819	0.053476	0.058914	0.090203	0.0698	0.091513	0.453333	0.328565	0.426121	0.056839	0.073675	0.080213	0.470595	0.66064	0.401235	0.478261	0.378723	0.194748	0.589205	0.010638	0.051688	0.022203	0.056901	0.000556	0.113649	0.858476	0.955437	0.950218
0.03902	0.02474	0.231814	0.4	0.51831	0.338983	0.254352	0.251987	0.24962	0.255838	0.02742	0.206897	0.357143	0.282828	0.52077	0.456579	0.450327	0.561898	0.398585	0.467025	0.455724	0.391141	0.066819	0.069519	0.058914	0.090203	0.0698	0.091513	0.453333	0.323684	0.426121	0.072824	0.073675	0.080213	0.470595	0.662031	0.395062	0.461957	0.374468	0.19256	0.565217	0.031915	0.051688	0.031556	0.056901	0.00079	0.113649	0.858476	0.955437	0.950218
0.03902	0.025235	0.150339	0.4	0.51831	0.376574	0.254352	0.251987	0.24962	0.255838	0.02742	0.183908	0.357143	0.262626	0.52077	0.443421	0.450327	0.561898	0.398585	0.467025	0.455724	0.391141	0.066819	0.053476	0.058914	0.090203	0.0698	0.091513	0.44	0.3086	0.406332	0.056839	0.073675	0.080213	0.470595	0.662031	0.382716	0.434783	0.361702	0.185996	0.556222	0.042553	0.051688	0.022615	0.056901	0.000567	0.113649	0.858476	0.955437	0.950218
0.03902	0.02573	0.255092	0.4	0.51831	0.338983	0.254352	0.251987	0.24962	0.255838	0.02742	0.206897	0.357143	0.282828	0.52077	0.423684	0.450327	0.561898	0.398585	0.467025	0.455724	0.391141	0.066819	0.069519	0.058914	0.090203	0.0698	0.091513	0.42	0.304958	0.39314	0.072824	0.073675	0.080213	0.470595	0.657858	0.37037	0.440217	0.365957	0.188184	0.545727	0.06383	0.051688	0.033003	0.056901	0.000827	0.113649	0.858476	0.955437	0.950218
0.03902	0.026225	0.103783	0.4	0.51831	0.338983	0.254352	0.251987	0.24962	0.255838	0.02742	0.350575	0.357143	0.409091	0.52077	0.423684	0.450327	0.561898	0.398585	0.467025	0.455724	0.391141	0.066819	0.058824	0.058914	0.090203	0.0698	0.091513	0.42	0.299508	0.39314	0.062167	0.073675	0.080213	0.470595	0.717663	0.37037	0.532609	0.395745	0.203501	0.622189	0.0	0.051688	0.026471	0.056901	0.000663	0.113649	0.858476	0.955437	0.950218
0.03902	0.026719	0.115422	0.4	0.51831	0.376574	0.254352	0.251987	0.24962	0.255838	0.02742	0.206897	0.357143	0.282828	0.52077	0.430263	0.450327	0.561898	0.398585	0.467025	0.455724	0.391141	0.066819	0.064171	0.058914	0.090203	0.0698	0.091513	0.426667	0.314862	0.406332	0.067496	0.073675	0.080213	0.470595	0.757997	0.388889	0.456522	0.370213	0.190372	0.563718	0.031915	0.051688	0.029463	0.056901	0.000738	0.113649	0.858476	0.955437	0.950218
0.03902	0.027214	0.127061	0.4	0.51831	0.423729	0.254352	0.251987	0.24962	0.255838	0.02742	0.206897	0.357143	0.282828	0.52077	0.403947	0.450327	0.561898	0.398585	0.467025	0.455724	0.391141	0.066819	0.064171	0.058914	0.090203	0.0698	0.091513	0.4	0.285224	0.373351	0.067496	0.073675	0.080213	0.470595	0.756606	0.351852	0.423913	0.357447	0.183807	0.541229	0.074468	0.051688	0.030509	0.056901	0.000764	0.113649	0.858476	0.955437	0.950218
0.03902	0.027709	0.196896	0.4	0.51831	0.0	0.254352	0.251987	0.24962	0.255838	0.02742	0.442529	0.357143	0.489899	0.52077	0.403947	0.450327	0.561898	0.398585	0.467025	0.455724	0.391141	0.066819	0.074866	0.058914	0.090203	0.0698	0.091513	0.4	0.28542	0.373351	0.078153	0.073675	0.080213	0.470595	0.748261	0.358025	0.586957	0.442553	0.251641	0.638681	0.0	0.051688	0.037269	0.056901	0.000933	0.113649	0.858476	0.955437	0.950218
0.03902	0.028204	0.231814	0.4	0.51831	0.0	0.254352	0.251987	0.24962	0.255838	0.02742	0.247126	0.357143	0.318182	0.52077	0.384211	0.450327	0.561898	0.398585	0.467025	0.455724	0.391141	0.066819	0.101604	0.058914	0.090203	0.0698	0.091513	0.38	0.282205	0.360158	0.104796	0.073675	0.080213	0.470595	0.731572	0.339506	0.423913	0.357447	0.183807	0.527736	0.095745	0.051688	0.05633	0.056901	0.001411	0.113649	0.858476	0.955437	0.950218
0.03902	0.028699	0.173618	0.4	0.51831	0.338983	0.254352	0.251987	0.24962	0.255838	0.02742	0.247126	0.357143	0.318182	0.52077	0.417105	0.450327	0.561898	0.398585	0.467025	0.455724	0.391141	0.066819	0.058824	0.058914	0.090203	0.0698	0.091513	0.413333	0.305131	0.39314	0.062167	0.073675	0.080213	0.470595	0.719054	0.376543	0.467391	0.374468	0.19256	0.577211	0.021277	0.051688	0.026705	0.056901	0.000669	0.113649	0.858476	0.955437	0.950218
0.03902	0.029193	0.127061	0.4	0.51831	0.169492	0.254352	0.251987	0.24962	0.255838	0.02742	0.201149	0.357143	0.277778	0.52077	0.463158	0.450327	0.561898	0.398585	0.467025	0.455724	0.391141	0.066819	0.042781	0.058914	0.090203	0.0698	0.091513	0.46	0.322809	0.426121	0.046181	0.073675	0.080213	0.470595	0.705146	0.401235	0.461957	0.374468	0.19256	0.586207	0.010638	0.051688	0.015812	0.056901	0.000396	0.113649	0.858476	0.955437	0.950218
0.03902	0.029688	0.1387	0.4	0.51831	0.169492	0.254352	0.251987	0.24962	0.255838	0.02742	0.206897	0.357143	0.282828	0.52077	0.357895	0.450327	0.561898	0.398585	0.467025	0.455724	0.391141	0.066819	0.069519	0.058914	0.090203	0.0698	0.091513	0.353333	0.251759	0.327177	0.072824	0.073675	0.080213	0.470595	0.742698	0.308642	0.38587	0.340426	0.175055	0.503748	0.148936	0.051688	0.035898	0.056901	0.000899	0.113649	0.858476	0.955437	0.950218
0.03902	0.030183	0.185257	0.4	0.51831	0.169492	0.254352	0.251987	0.24962	0.255838	0.02742	0.206897	0.357143	0.282828	0.52077	0.305263	0.450327	0.561898	0.398585	0.467025	0.455724	0.391141	0.066819	0.064171	0.058914	0.090203	0.0698	0.091513	0.3	0.213298	0.274406	0.067496	0.073675	0.080213	0.470595	0.757997	0.259259	0.342391	0.319149	0.164114	0.473763	0.223404	0.051688	0.03443	0.056901	0.000862	0.113649	0.858476	0.955437	0.950218
0.03902	0.030678	0.161979	0.4	0.51831	0.376574	0.254352	0.251987	0.24962	0.255838	0.02742	0.206897	0.357143	0.282828	0.52077	0.325	0.450327	0.561898	0.398585	0.467025	0.455724	0.391141	0.066819	0.048128	0.058914	0.090203	0.0698	0.091513	0.32	0.232534	0.294195	0.05151	0.073675	0.080213	0.470595	0.759388	0.283951	0.36413	0.331915	0.170678	0.506747	0.138298	0.051688	0.022662	0.056901	0.000568	0.113649	0.858476	0.955437	0.950218
0.03902	0.031173	0.103783	0.4	0.51831	0.338983	0.254352	0.251987	0.24962	0.255838	0.02742	0.258621	0.357143	0.328283	0.52077	0.377632	0.450327	0.561898	0.398585	0.467025	0.455724	0.391141	0.066819	0.048128	0.058914	0.090203	0.0698	0.091513	0.373333	0.270894	0.346966	0.05151	0.073675	0.080213	0.470595	0.742698	0.333333	0.440217	0.365957	0.188184	0.566717	0.031915	0.051688	0.021237	0.056901	0.000532	0.113649	0.858476	0.955437	0.950218
0.03902	0.031667	0.220175	0.4	0.51831	0.423729	0.254352	0.251987	0.24962	0.255838	0.02742	0.206897	0.357143	0.282828	0.52077	0.397368	0.450327	0.561898	0.398585	0.467025	0.455724	0.391141	0.066819	0.053476	0.058914	0.090203	0.0698	0.091513	0.393333	0.2906	0.373351	0.056839	0.073675	0.080213	0.470595	0.726008	0.358025	0.423913	0.357447	0.183807	0.550225	0.053191	0.051688	0.024056	0.056901	0.000603	0.113649	0.858476	0.955437	0.950218
0.03902	0.032162	0.220175	0.4	0.51831	0.376574	0.254352	0.251987	0.24962	0.255838	0.02742	0.155172	0.357143	0.237374	0.52077	0.410526	0.450327	0.561898	0.398585	0.467025	0.455724	0.391141	0.066819	0.053476	0.058914	0.090203	0.0698	0.091513	0.406667	0.289811	0.379947	0.056839	0.073675	0.080213	0.470595	0.717663	0.358025	0.391304	0.344681	0.177243	0.521739	0.106383	0.051688	0.023644	0.056901	0.000592	0.113649	0.858476	0.955437	0.950218
0.03902	0.032657	0.1387	0.4	0.51831	0.376574	0.254352	0.251987	0.24962	0.255838	0.02742	0.201149	0.357143	0.277778	0.52077	0.410526	0.450327	0.561898	0.398585	0.467025	0.455724	0.391141	0.066819	0.064171	0.058914	0.090203	0.0698	0.091513	0.406667	0.29525	0.379947	0.067496	0.073675	0.080213	0.470595	0.713491	0.364198	0.429348	0.361702	0.185996	0.542729	0.06383	0.051688	0.030247	0.056901	0.000758	0.113649	0.858476	0.955437	0.950218
0.03902	0.033152	0.127061	0.4	0.51831	0.376574	0.254352	0.251987	0.24962	0.255838	0.02742	0.247126	0.357143	0.318182	0.52077	0.410526	0.450327	0.561898	0.398585	0.467025	0.455724	0.391141	0.066819	0.048128	0.058914	0.090203	0.0698	0.091513	0.406667	0.289702	0.379947	0.05151	0.073675	0.080213	0.470595	0.714882	0.358025	0.456522	0.370213	0.190372	0.577211	0.021277	0.051688	0.020345	0.056901	0.00051	0.113649	0.858476	0.955437	0.950218
0.03902	0.033647	0.103783	0.4	0.51831	0.254237	0.254352	0.251987	0.24962	0.255838	0.02742	0.143678	0.357143	0.227273	0.52077	0.410526	0.450327	0.561898	0.398585	0.467025	0.455724	0.391141	0.066819	0.064171	0.058914	0.090203	0.0698	0.091513	0.406667	0.284788	0.373351	0.067496	0.073675	0.080213	0.470595	0.723227	0.351852	0.380435	0.33617	0.172867	0.502249	0.148936	0.051688	0.030247	0.056901	0.000758	0.113649	0.858476	0.955437	0.950218
0.03902	0.034142	0.185257	0.4	0.51831	0.376574	0.254352	0.251987	0.24962	0.255838	0.02742	0.206897	0.357143	0.282828	0.52077	0.417105	0.450327	0.561898	0.398585	0.467025	0.455724	0.391141	0.066819	0.058824	0.058914	0.090203	0.0698	0.091513	0.413333	0.289502	0.379947	0.062167	0.073675	0.080213	0.470595	0.719054	0.358025	0.429348	0.361702	0.185996	0.548726	0.053191	0.051688	0.026705	0.056901	0.000669	0.113649	0.858476	0.955437	0.950218
0.03902	0.034636	0.208535	0.4	0.51831	0.376574	0.254352	0.251987	0.24962	0.255838	0.02742	0.206897	0.357143	0.282828	0.52077	0.436842	0.450327	0.561898	0.398585	0.467025	0.455724	0.391141	0.066819	0.058824	0.058914	0.090203	0.0698	0.091513	0.433333	0.303888	0.399736	0.062167	0.073675	0.080213	0.470595	0.709318	0.376543	0.445652	0.365957	0.188184	0.562219	0.042553	0.051688	0.026004	0.056901	0.000652	0.113649	0.858476	0.955437	0.950218
0.03902	0.035131	0.185257	0.4	0.51831	0.376574	0.254352	0.251987	0.24962	0.255838	0.02742	0.206897	0.357143	0.282828	0.52077	0.45	0.450327	0.561898	0.398585	0.467025	0.455724	0.391141	0.066819	0.053476	0.058914	0.090203	0.0698	0.091513	0.446667	0.32377	0.419525	0.056839	0.073675	0.080213	0.470595	0.699583	0.395062	0.461957	0.374468	0.19256	0.578711	0.021277	0.051688	0.022408	0.056901	0.000562	0.113649	0.858476	0.955437	0.950218
0.03902	0.035626	0.208535	0.4	0.51831	0.376574	0.254352	0.251987	0.24962	0.255838	0.02742	0.155172	0.357143	0.237374	0.52077	0.45	0.450327	0.561898	0.398585	0.467025	0.455724	0.391141	0.066819	0.053476	0.058914	0.090203	0.0698	0.091513	0.446667	0.32377	0.419525	0.056839	0.073675	0.080213	0.470595	0.692629	0.395062	0.423913	0.357447	0.183807	0.550225	0.053191	0.051688	0.022408	0.056901	0.000562	0.113649	0.858476	0.955437	0.950218
0.03902	0.036121	0.150339	0.4	0.51831	0.376574	0.254352	0.251987	0.24962	0.255838	0.02742	0.270115	0.357143	0.338384	0.52077	0.443421	0.450327	0.561898	0.398585	0.467025	0.455724	0.391141	0.066819	0.053476	0.058914	0.090203	0.0698	0.091513	0.44	0.329348	0.419525	0.056839	0.073675	0.080213	0.470595	0.691238	0.401235	0.505435	0.387234	0.199125	0.610195	0.0	0.051688	0.022615	0.056901	0.000567	0.113649	0.858476	0.955437	0.950218
0.03902	0.036616	0.266731	0.4	0.51831	0.254237	0.254352	0.251987	0.24962	0.255838	0.02742	0.086207	0.357143	0.176768	0.52077	0.456579	0.450327	0.561898	0.398585	0.467025	0.455724	0.391141	0.066819	0.101604	0.058914	0.090203	0.0698	0.091513	0.453333	0.324223	0.426121	0.104796	0.073675	0.080213	0.470595	0.688456	0.401235	0.358696	0.32766	0.16849	0.463268	0.265957	0.051688	0.051216	0.056901	0.001283	0.113649	0.858476	0.955437	0.950218
0.03902	0.03711	0.220175	0.4	0.51831	0.376574	0.254352	0.251987	0.24962	0.255838	0.02742	0.206897	0.357143	0.282828	0.52077	0.443421	0.450327	0.561898	0.398585	0.467025	0.455724	0.391141	0.066819	0.069519	0.058914	0.090203	0.0698	0.091513	0.44	0.319342	0.412929	0.072824	0.073675	0.080213	0.470595	0.691238	0.395062	0.456522	0.370213	0.190372	0.562219	0.042553	0.051688	0.032135	0.056901	0.000805	0.113649	0.858476	0.955437	0.950218
0.03902	0.037605	0.092144	0.4	0.51831	0.376574	0.254352	0.251987	0.24962	0.255838	0.02742	0.08046	0.357143	0.171717	0.52077	0.410526	0.450327	0.561898	0.398585	0.467025	0.455724	0.391141	0.066819	0.048128	0.058914	0.090203	0.0698	0.091513	0.406667	0.289702	0.379947	0.05151	0.073675	0.080213	0.470595	0.705146	0.358025	0.331522	0.314894	0.161926	0.476762	0.223404	0.051688	0.020345	0.056901	0.00051	0.113649	0.858476	0.955437	0.950218
0.03902	0.0381	0.092144	0.4	0.51831	0.338983	0.254352	0.251987	0.24962	0.255838	0.02742	0.149425	0.357143	0.232323	0.52077	0.403947	0.450327	0.561898	0.398585	0.467025	0.455724	0.391141	0.066819	0.058824	0.058914	0.090203	0.0698	0.091513	0.4	0.290333	0.373351	0.062167	0.073675	0.080213	0.470595	0.707928	0.358025	0.38587	0.340426	0.175055	0.511244	0.12766	0.051688	0.027172	0.056901	0.000681	0.113649	0.858476	0.955437	0.950218
0.03902	0.038595	0.161979	0.4	0.51831	0.338983	0.254352	0.251987	0.24962	0.255838	0.02742	0.201149	0.357143	0.277778	0.52077	0.423684	0.450327	0.561898	0.398585	0.467025	0.455724	0.391141	0.066819	0.048128	0.058914	0.090203	0.0698	0.091513	0.42	0.299293	0.39314	0.05151	0.073675	0.080213	0.470595	0.700974	0.37037	0.434783	0.361702	0.185996	0.562219	0.042553	0.051688	0.019989	0.056901	0.000501	0.113649	0.858476	0.955437	0.950218
0.03902	0.03909	0.1387	0.4	0.51831	0.376574	0.254352	0.251987	0.24962	0.255838	0.02742	0.178161	0.357143	0.257576	0.52077	0.430263	0.450327	0.561898	0.398585	0.467025	0.455724	0.391141	0.066819	0.048128	0.058914	0.090203	0.0698	0.091513	0.426667	0.298921	0.39314	0.05151	0.073675	0.080213	0.470595	0.699583	0.37037	0.418478	0.357447	0.183807	0.551724	0.053191	0.051688	0.019811	0.056901	0.000497	0.113649	0.858476	0.955437	0.950218
0.03902	0.039584	0.266731	0.4	0.51831	0.169492	0.254352	0.251987	0.24962	0.255838	0.02742	0.143678	0.357143	0.227273	0.52077	0.443421	0.450327	0.561898	0.398585	0.467025	0.455724	0.391141	0.066819	0.053476	0.058914	0.090203	0.0698	0.091513	0.44	0.303411	0.406332	0.056839	0.073675	0.080213	0.470595	0.696801	0.382716	0.402174	0.348936	0.179431	0.533733	0.085106	0.051688	0.022615	0.056901	0.000567	0.113649	0.858476	0.955437	0.950218
0.03902	0.040079	0.1387	0.4	0.51831	0.376574	0.254352	0.251987	0.24962	0.255838	0.02742	0.206897	0.357143	0.282828	0.52077	0.403947	0.450327	0.561898	0.398585	0.467025	0.455724	0.391141	0.066819	0.053476	0.058914	0.090203	0.0698	0.091513	0.4	0.290206	0.373351	0.056839	0.073675	0.080213	0.470595	0.691238	0.351852	0.423913	0.357447	0.183807	0.547226	0.06383	0.051688	0.02385	0.056901	0.000598	0.113649	0.858476	0.955437	0.950218
0.03902	0.040574	0.220175	0.4	0.51831	0.338983	0.254352	0.251987	0.24962	0.255838	0.02742	0.206897	0.357143	0.282828	0.52077	0.403947	0.450327	0.561898	0.398585	0.467025	0.455724	0.391141	0.066819	0.064171	0.058914	0.090203	0.0698	0.091513	0.4	0.290455	0.373351	0.067496	0.073675	0.080213	0.470595	0.691238	0.358025	0.423913	0.357447	0.183807	0.53973	0.074468	0.051688	0.030509	0.056901	0.000764	0.113649	0.858476	0.955437	0.950218
0.03902	0.041069	0.266731	0.4	0.51831	0.376574	0.254352	0.251987	0.24962	0.255838	0.02742	0.258621	0.357143	0.328283	0.52077	0.403947	0.450327	0.561898	0.398585	0.467025	0.455724	0.391141	0.066819	0.069519	0.058914	0.090203	0.0698	0.091513	0.4	0.280072	0.366755	0.072824	0.073675	0.080213	0.470595	0.685675	0.345679	0.451087	0.370213	0.190372	0.557721	0.042553	0.051688	0.033871	0.056901	0.000848	0.113649	0.858476	0.955437	0.950218
0.03902	0.041564	0.196896	0.4	0.521127	0.169492	0.254352	0.251987	0.24962	0.255838	0.02742	0.247126	0.357143	0.318182	0.52077	0.443421	0.450327	0.561898	0.398585	0.467025	0.455724	0.391141	0.066819	0.064171	0.058914	0.090203	0.0698	0.091513	0.44	0.308765	0.406332	0.067496	0.073675	0.080213	0.470595	0.485396	0.37037	0.467391	0.374468	0.19256	0.566717	0.031915	0.051688	0.02894	0.056901	0.000725	0.113649	0.830482	0.951872	0.932751
0.03902	0.042058	0.127061	0.4	0.521127	0.338983	0.254352	0.251987	0.24962	0.255838	0.02742	0.132184	0.357143	0.217172	0.52077	0.463158	0.450327	0.561898	0.398585	0.467025	0.455724	0.391141	0.066819	0.069519	0.058914	0.090203	0.0698	0.091513	0.46	0.333725	0.432718	0.072824	0.073675	0.080213	0.470595	0.45758	0.401235	0.413043	0.348936	0.179431	0.514243	0.12766	0.051688	0.031266	0.056901	0.000783	0.113649	0.830482	0.951872	0.932751
0.03902	0.042553	0.255092	0.4	0.521127	0.338983	0.254352	0.251987	0.24962	0.255838	0.02742	0.258621	0.357143	0.328283	0.52077	0.489474	0.450327	0.561898	0.398585	0.467025	0.455724	0.391141	0.066819	0.064171	0.058914	0.090203	0.0698	0.091513	0.486667	0.368457	0.472296	0.067496	0.073675	0.080213	0.470595	0.447844	0.432099	0.527174	0.395745	0.203501	0.610195	0.0	0.051688	0.02711	0.056901	0.000679	0.113649	0.830482	0.951872	0.932751
0.03902	0.043048	0.173618	0.4	0.521127	0.338983	0.254352	0.251987	0.24962	0.255838	0.02742	0.201149	0.357143	0.277778	0.52077	0.436842	0.450327	0.561898	0.398585	0.467025	0.455724	0.391141	0.066819	0.064171	0.058914	0.090203	0.0698	0.091513	0.433333	0.351005	0.432718	0.067496	0.073675	0.080213	0.470595	0.50765	0.401235	0.461957	0.370213	0.190372	0.55922	0.042553	0.051688	0.029202	0.056901	0.000732	0.113649	0.830482	0.951872	0.932751
0.03902	0.043543	0.266731	0.4	0.521127	0.169492	0.254352	0.251987	0.24962	0.255838	0.02742	0.316092	0.357143	0.378788	0.52077	0.410526	0.450327	0.561898	0.398585	0.467025	0.455724	0.391141	0.066819	0.085561	0.058914	0.090203	0.0698	0.091513	0.406667	0.327521	0.406332	0.08881	0.073675	0.080213	0.470595	0.447844	0.37037	0.51087	0.387234	0.199125	0.578711	0.021277	0.051688	0.043814	0.056901	0.001097	0.113649	0.830482	0.951872	0.932751
0.03902	0.044038	0.161979	0.4	0.521127	0.376574	0.254352	0.251987	0.24962	0.255838	0.02742	0.12069	0.357143	0.207071	0.52077	0.509211	0.450327	0.561898	0.398585	0.467025	0.455724	0.391141	0.066819	0.058824	0.058914	0.090203	0.0698	0.091513	0.506667	0.372253	0.485488	0.062167	0.073675	0.080213	0.470595	0.564673	0.450617	0.451087	0.365957	0.188184	0.562219	0.042553	0.051688	0.023434	0.056901	0.000587	0.113649	0.830482	0.951872	0.932751
0.03902	0.044532	0.266731	0.4	0.521127	0.376574	0.254352	0.251987	0.24962	0.255838	0.02742	0.149425	0.357143	0.232323	0.52077	0.588158	0.450327	0.561898	0.398585	0.467025	0.455724	0.391141	0.066819	0.069519	0.058914	0.090203	0.0698	0.091513	0.586667	0.456232	0.584433	0.072824	0.073675	0.080213	0.470595	0.475661	0.537037	0.543478	0.4	0.205689	0.629685	0.0	0.051688	0.025767	0.056901	0.000646	0.113649	0.830482	0.951872	0.932751
0.03902	0.045027	0.150339	0.4	0.521127	0.376574	0.254352	0.251987	0.24962	0.255838	0.02742	0.201149	0.357143	0.277778	0.52077	0.621053	0.450327	0.561898	0.398585	0.467025	0.455724	0.391141	0.066819	0.064171	0.058914	0.090203	0.0698	0.091513	0.62	0.459112	0.597625	0.067496	0.073675	0.080213	0.470595	0.481224	0.549383	0.592391	0.489362	0.269147	0.670165	0.021277	0.051688	0.021882	0.056901	0.000548	0.113649	0.830482	0.951872	0.932751
0.03902	0.045522	0.359845	0.4	0.521127	0.376574	0.254352	0.251987	0.24962	0.255838	0.02742	0.08046	0.357143	0.171717	0.52077	0.614474	0.450327	0.561898	0.398585	0.467025	0.455724	0.391141	0.066819	0.058824	0.058914	0.090203	0.0698	0.091513	0.613333	0.45416	0.591029	0.062167	0.073675	0.080213	0.470595	0.464534	0.549383	0.51087	0.391489	0.201313	0.613193	0.0	0.051688	0.019697	0.056901	0.000494	0.113649	0.830482	0.951872	0.932751
0.03902	0.046017	0.185257	0.4	0.521127	0.376574	0.254352	0.251987	0.24962	0.255838	0.02742	0.206897	0.357143	0.282828	0.52077	0.614474	0.450327	0.561898	0.398585	0.467025	0.455724	0.391141	0.066819	0.053476	0.058914	0.090203	0.0698	0.091513	0.613333	0.453997	0.591029	0.056839	0.073675	0.080213	0.470595	0.484006	0.54321	0.592391	0.485106	0.26477	0.676162	0.021277	0.051688	0.01726	0.056901	0.000433	0.113649	0.830482	0.951872	0.932751
0.03902	0.046512	0.103783	0.4	0.521127	0.376574	0.254352	0.251987	0.24962	0.255838	0.02742	0.178161	0.357143	0.257576	0.52077	0.542105	0.450327	0.561898	0.398585	0.467025	0.455724	0.391141	0.066819	0.080214	0.058914	0.090203	0.0698	0.091513	0.54	0.402037	0.51847	0.083482	0.073675	0.080213	0.470595	0.453408	0.481481	0.516304	0.391489	0.201313	0.592204	0.010638	0.051688	0.033432	0.056901	0.000837	0.113649	0.830482	0.951872	0.932751
0.03902	0.047006	0.115422	0.4	0.521127	0.376574	0.254352	0.251987	0.24962	0.255838	0.02742	0.229885	0.357143	0.30303	0.52077	0.542105	0.450327	0.561898	0.398585	0.467025	0.455724	0.391141	0.066819	0.064171	0.058914	0.090203	0.0698	0.091513	0.54	0.396365	0.51847	0.067496	0.073675	0.080213	0.470595	0.445063	0.475309	0.543478	0.4	0.205689	0.604131	0.0	0.051688	0.025019	0.056901	0.000627	0.113649	0.830482	0.951872	0.932751
0.03902	0.047501	0.255092	0.4	0.521127	0.376574	0.254352	0.251987	0.24962	0.255838	0.02742	0.132184	0.357143	0.217172	0.52077	0.542105	0.450327	0.561898	0.398585	0.467025	0.455724	0.391141	0.066819	0.053476	0.058914	0.090203	0.0698	0.091513	0.54	0.385718	0.511873	0.056839	0.073675	0.080213	0.470595	0.436718	0.462963	0.472826	0.374468	0.19256	0.58021	0.021277	0.051688	0.019526	0.056901	0.000489	0.113649	0.830482	0.951872	0.932751
0.03902	0.047996	0.127061	0.4	0.521127	0.376574	0.254352	0.251987	0.24962	0.255838	0.02742	0.206897	0.357143	0.282828	0.52077	0.568421	0.450327	0.561898	0.398585	0.467025	0.455724	0.391141	0.066819	0.058824	0.058914	0.090203	0.0698	0.091513	0.566667	0.405003	0.538259	0.062167	0.073675	0.080213	0.470595	0.415855	0.487654	0.543478	0.4	0.205689	0.628186	0.0	0.051688	0.021332	0.056901	0.000535	0.113649	0.830482	0.951872	0.932751
0.03902	0.048491	0.161979	0.4	0.521127	0.338983	0.254352	0.251987	0.24962	0.255838	0.02742	0.206897	0.357143	0.282828	0.52077	0.588158	0.450327	0.561898	0.398585	0.467025	0.455724	0.391141	0.066819	0.058824	0.058914	0.090203	0.0698	0.091513	0.586667	0.434984	0.564644	0.062167	0.073675	0.080213	0.470595	0.417246	0.512346	0.565217	0.429787	0.229759	0.649175	0.010638	0.051688	0.020631	0.056901	0.000517	0.113649	0.830482	0.951872	0.932751
0.03902	0.048986	0.185257	0.4	0.521127	0.376574	0.254352	0.251987	0.24962	0.255838	0.02742	0.132184	0.357143	0.217172	0.52077	0.548684	0.450327	0.561898	0.398585	0.467025	0.455724	0.391141	0.066819	0.053476	0.058914	0.090203	0.0698	0.091513	0.546667	0.421588	0.538259	0.056839	0.073675	0.080213	0.470595	0.432545	0.493827	0.494565	0.382979	0.196937	0.601199	0.010638	0.051688	0.01932	0.056901	0.000484	0.113649	0.830482	0.951872	0.932751
0.03902	0.04948	0.220175	0.4	0.521127	0.376574	0.254352	0.251987	0.24962	0.255838	0.02742	0.206897	0.357143	0.282828	0.52077	0.555263	0.450327	0.561898	0.398585	0.467025	0.455724	0.391141	0.066819	0.064171	0.058914	0.090203	0.0698	0.091513	0.553333	0.405954	0.531662	0.067496	0.073675	0.080213	0.470595	0.429764	0.487654	0.538043	0.4	0.205689	0.622189	0.0	0.051688	0.024496	0.056901	0.000614	0.113649	0.830482	0.951872	0.932751
0.03902	0.049975	0.150339	0.4	0.521127	0.338983	0.254352	0.251987	0.24962	0.255838	0.02742	0.270115	0.357143	0.338384	0.52077	0.528947	0.450327	0.561898	0.398585	0.467025	0.455724	0.391141	0.066819	0.064171	0.058914	0.090203	0.0698	0.091513	0.526667	0.386776	0.505277	0.067496	0.073675	0.080213	0.470595	0.493741	0.462963	0.565217	0.412766	0.223195	0.638681	0.0	0.051688	0.025542	0.056901	0.00064	0.113649	0.830482	0.951872	0.932751
0.03902	0.05047	0.1387	0.4	0.521127	0.169492	0.254352	0.251987	0.24962	0.255838	0.02742	0.143678	0.357143	0.227273	0.52077	0.555263	0.450327	0.561898	0.398585	0.467025	0.455724	0.391141	0.066819	0.064171	0.058914	0.090203	0.0698	0.091513	0.553333	0.385067	0.51847	0.067496	0.073675	0.080213	0.470595	0.49235	0.475309	0.483696	0.378723	0.194748	0.586207	0.010638	0.051688	0.024496	0.056901	0.000614	0.113649	0.830482	0.951872	0.932751
0.03902	0.050965	0.196896	0.4	0.521127	0.376574	0.254352	0.251987	0.24962	0.255838	0.02742	0.258621	0.357143	0.328283	0.52077	0.568421	0.450327	0.561898	0.398585	0.467025	0.455724	0.391141	0.066819	0.080214	0.058914	0.090203	0.0698	0.091513	0.566667	0.400108	0.531662	0.083482	0.073675	0.080213	0.470595	0.497914	0.487654	0.576087	0.446809	0.245077	0.641679	0.0	0.051688	0.032047	0.056901	0.000803	0.113649	0.830482	0.951872	0.932751
0.03902	0.05146	0.057226	0.4	0.521127	0.376574	0.254352	0.251987	0.24962	0.255838	0.02742	0.178161	0.357143	0.257576	0.52077	0.561842	0.450327	0.561898	0.398585	0.467025	0.455724	0.391141	0.066819	0.058824	0.058914	0.090203	0.0698	0.091513	0.56	0.415808	0.538259	0.062167	0.073675	0.080213	0.470595	0.52573	0.5	0.532609	0.4	0.205689	0.628186	0.0	0.051688	0.021565	0.056901	0.00054	0.113649	0.830482	0.951872	0.932751
0.03902	0.051954	0.115422	0.4	0.521127	0.169492	0.254352	0.251987	0.24962	0.255838	0.02742	0.12069	0.357143	0.207071	0.52077	0.581579	0.450327	0.561898	0.398585	0.467025	0.455724	0.391141	0.066819	0.085561	0.058914	0.090203	0.0698	0.091513	0.58	0.425649	0.558047	0.08881	0.073675	0.080213	0.470595	0.716273	0.530864	0.516304	0.395745	0.203501	0.605697	0.0	0.051688	0.034053	0.056901	0.000853	0.113649	0.830482	0.951872	0.932751
0.03902	0.052449	0.127061	0.4	0.521127	0.338983	0.254352	0.251987	0.24962	0.255838	0.02742	0.206897	0.357143	0.282828	0.52077	0.581579	0.450327	0.561898	0.398585	0.467025	0.455724	0.391141	0.066819	0.058824	0.058914	0.090203	0.0698	0.091513	0.58	0.424992	0.558047	0.062167	0.073675	0.080213	0.470595	0.688456	0.530864	0.581522	0.459574	0.256018	0.665667	0.010638	0.051688	0.020865	0.056901	0.000523	0.113649	0.830482	0.951872	0.932751
0.03902	0.052944	0.115422	0.4	0.521127	0.338983	0.254352	0.251987	0.24962	0.255838	0.02742	0.258621	0.357143	0.328283	0.52077	0.555263	0.450327	0.561898	0.398585	0.467025	0.455724	0.391141	0.066819	0.069519	0.058914	0.090203	0.0698	0.091513	0.553333	0.421802	0.538259	0.072824	0.073675	0.080213	0.470595	0.515994	0.5	0.586957	0.468085	0.258206	0.655172	0.010638	0.051688	0.027214	0.056901	0.000682	0.113649	0.830482	0.951872	0.932751
0.03902	0.053439	0.243453	0.4	0.521127	0.376574	0.254352	0.251987	0.24962	0.255838	0.02742	0.063218	0.357143	0.156566	0.52077	0.542105	0.450327	0.561898	0.398585	0.467025	0.455724	0.391141	0.066819	0.064171	0.058914	0.090203	0.0698	0.091513	0.54	0.401585	0.51847	0.067496	0.073675	0.080213	0.470595	0.673157	0.493827	0.445652	0.365957	0.188184	0.557721	0.042553	0.051688	0.025019	0.056901	0.000627	0.113649	0.830482	0.951872	0.932751
0.03902	0.053934	0.208535	0.4	0.521127	0.376574	0.254352	0.251987	0.24962	0.255838	0.02742	0.201149	0.357143	0.277778	0.52077	0.535526	0.450327	0.561898	0.398585	0.467025	0.455724	0.391141	0.066819	0.064171	0.058914	0.090203	0.0698	0.091513	0.533333	0.412448	0.525066	0.067496	0.073675	0.080213	0.470595	0.524339	0.487654	0.538043	0.4	0.205689	0.622189	0.0	0.051688	0.02528	0.056901	0.000633	0.113649	0.830482	0.951872	0.932751
0.03902	0.054429	0.127061	0.4	0.521127	0.376574	0.254352	0.251987	0.24962	0.255838	0.02742	0.247126	0.357143	0.318182	0.52077	0.568421	0.450327	0.561898	0.398585	0.467025	0.455724	0.391141	0.066819	0.069519	0.058914	0.090203	0.0698	0.091513	0.566667	0.426152	0.551451	0.072824	0.073675	0.080213	0.470595	0.456189	0.5	0.581522	0.459574	0.251641	0.650675	0.010638	0.051688	0.026636	0.056901	0.000667	0.113649	0.830482	0.951872	0.932751
0.03902	0.054923	0.161979	0.4	0.521127	0.338983	0.254352	0.251987	0.24962	0.255838	0.02742	0.258621	0.357143	0.328283	0.52077	0.555263	0.450327	0.561898	0.398585	0.467025	0.455724	0.391141	0.066819	0.053476	0.058914	0.090203	0.0698	0.091513	0.553333	0.410849	0.531662	0.056839	0.073675	0.080213	0.470595	0.445063	0.487654	0.576087	0.442553	0.2407	0.655172	0.010638	0.051688	0.019114	0.056901	0.000479	0.113649	0.830482	0.951872	0.932751
0.03902	0.055418	0.150339	0.4	0.521127	0.338983	0.254352	0.251987	0.24962	0.255838	0.02742	0.201149	0.357143	0.277778	0.52077	0.542105	0.450327	0.561898	0.398585	0.467025	0.455724	0.391141	0.066819	0.064171	0.058914	0.090203	0.0698	0.091513	0.54	0.412023	0.525066	0.067496	0.073675	0.080213	0.470595	0.445063	0.487654	0.532609	0.395745	0.203501	0.61919	0.0	0.051688	0.025019	0.056901	0.000627	0.113649	0.830482	0.951872	0.932751
0.03902	0.055913	0.255092	0.4	0.521127	0.338983	0.254352	0.251987	0.24962	0.255838	0.02742	0.206897	0.357143	0.282828	0.52077	0.535526	0.450327	0.561898	0.398585	0.467025	0.455724	0.391141	0.066819	0.053476	0.058914	0.090203	0.0698	0.091513	0.533333	0.412002	0.525066	0.056839	0.073675	0.080213	0.470595	0.433936	0.481481	0.538043	0.395745	0.203501	0.628186	0.0	0.051688	0.019732	0.056901	0.000495	0.113649	0.830482	0.951872	0.932751
0.03902	0.056408	0.150339	0.4	0.521127	0.376574	0.254352	0.251987	0.24962	0.255838	0.02742	0.304598	0.357143	0.368687	0.52077	0.456579	0.450327	0.561898	0.398585	0.467025	0.455724	0.391141	0.066819	0.069519	0.058914	0.090203	0.0698	0.091513	0.453333	0.34991	0.439314	0.072824	0.073675	0.080213	0.470595	0.439499	0.407407	0.532609	0.395745	0.203501	0.605697	0.0	0.051688	0.031556	0.056901	0.00079	0.113649	0.830482	0.951872	0.932751
0.03902	0.056903	0.208535	0.4	0.521127	0.376574	0.254352	0.251987	0.24962	0.255838	0.02742	0.178161	0.357143	0.257576	0.52077	0.509211	0.450327	0.561898	0.398585	0.467025	0.455724	0.391141	0.066819	0.058824	0.058914	0.090203	0.0698	0.091513	0.506667	0.372253	0.485488	0.062167	0.073675	0.080213	0.470595	0.421419	0.444444	0.483696	0.378723	0.194748	0.583208	0.021277	0.051688	0.023434	0.056901	0.000587	0.113649	0.830482	0.951872	0.932751
0.03902	0.057397	0.196896	0.4	0.521127	0.376574	0.254352	0.251987	0.24962	0.255838	0.02742	0.206897	0.357143	0.282828	0.52077	0.535526	0.450327	0.561898	0.398585	0.467025	0.455724	0.391141	0.066819	0.053476	0.058914	0.090203	0.0698	0.091513	0.533333	0.401646	0.51847	0.056839	0.073675	0.080213	0.470595	0.40612	0.475309	0.527174	0.395745	0.203501	0.62069	0.0	0.051688	0.019732	0.056901	0.000495	0.113649	0.830482	0.951872	0.932751
0.03902	0.057892	0.103783	0.4	0.521127	0.376574	0.254352	0.251987	0.24962	0.255838	0.02742	0.12069	0.357143	0.207071	0.52077	0.542105	0.450327	0.561898	0.398585	0.467025	0.455724	0.391141	0.066819	0.053476	0.058914	0.090203	0.0698	0.091513	0.54	0.406439	0.525066	0.056839	0.073675	0.080213	0.470595	0.403338	0.481481	0.472826	0.374468	0.19256	0.581709	0.021277	0.051688	0.019526	0.056901	0.000489	0.113649	0.830482	0.951872	0.932751
0.03902	0.058387	0.161979	0.4	0.521127	0.376574	0.254352	0.251987	0.24962	0.255838	0.02742	0.12069	0.357143	0.207071	0.52077	0.509211	0.450327	0.561898	0.398585	0.467025	0.455724	0.391141	0.066819	0.048128	0.058914	0.090203	0.0698	0.091513	0.506667	0.371957	0.485488	0.05151	0.073675	0.080213	0.470595	0.404729	0.444444	0.440217	0.361702	0.185996	0.562219	0.042553	0.051688	0.017672	0.056901	0.000443	0.113649	0.830482	0.951872	0.932751
0.03902	0.058882	0.127061	0.4	0.521127	0.376574	0.254352	0.251987	0.24962	0.255838	0.02742	0.206897	0.357143	0.282828	0.52077	0.515789	0.450327	0.561898	0.398585	0.467025	0.455724	0.391141	0.066819	0.064171	0.058914	0.090203	0.0698	0.091513	0.513333	0.377188	0.492084	0.067496	0.073675	0.080213	0.470595	0.399166	0.450617	0.505435	0.387234	0.199125	0.593703	0.010638	0.051688	0.026065	0.056901	0.000653	0.113649	0.830482	0.951872	0.932751
0.03902	0.059377	0.127061	0.4	0.521127	0.376574	0.254352	0.251987	0.24962	0.255838	0.02742	0.247126	0.357143	0.318182	0.52077	0.502632	0.450327	0.561898	0.398585	0.467025	0.455724	0.391141	0.066819	0.048128	0.058914	0.090203	0.0698	0.091513	0.5	0.377483	0.485488	0.05151	0.073675	0.080213	0.470595	0.390821	0.444444	0.527174	0.395745	0.203501	0.62069	0.0	0.051688	0.017851	0.056901	0.000447	0.113649	0.830482	0.951872	0.932751
0.03902	0.059871	0.557711	0.4	0.521127	0.338983	0.254352	0.251987	0.24962	0.255838	0.02742	0.258621	0.357143	0.328283	0.52077	0.502632	0.450327	0.561898	0.398585	0.467025	0.455724	0.391141	0.066819	0.064171	0.058914	0.090203	0.0698	0.091513	0.5	0.367599	0.478892	0.067496	0.073675	0.080213	0.470595	0.385257	0.438272	0.527174	0.395745	0.203501	0.608696	0.0	0.051688	0.026588	0.056901	0.000666	0.113649	0.830482	0.951872	0.932751
0.03902	0.060366	0.068865	0.4	0.521127	0.376574	0.254352	0.251987	0.24962	0.255838	0.02742	0.206897	0.357143	0.282828	0.52077	0.522368	0.450327	0.561898	0.398585	0.467025	0.455724	0.391141	0.066819	0.064171	0.058914	0.090203	0.0698	0.091513	0.52	0.381982	0.498681	0.067496	0.073675	0.080213	0.470595	0.378303	0.45679	0.51087	0.387234	0.199125	0.598201	0.010638	0.051688	0.025803	0.056901	0.000646	0.113649	0.830482	0.951872	0.932751
0.03902	0.060861	0.546072	0.4	0.521127	0.376574	0.254352	0.251987	0.24962	0.255838	0.02742	0.178161	0.357143	0.257576	0.52077	0.522368	0.450327	0.561898	0.398585	0.467025	0.455724	0.391141	0.066819	0.069519	0.058914	0.090203	0.0698	0.091513	0.52	0.382118	0.498681	0.072824	0.073675	0.080213	0.470595	0.364395	0.45679	0.48913	0.378723	0.194748	0.578711	0.021277	0.051688	0.028661	0.056901	0.000718	0.113649	0.830482	0.951872	0.932751
0.03902	0.061356	0.080504	0.4	0.521127	0.59322	0.254352	0.251987	0.24962	0.255838	0.02742	0.258621	0.357143	0.328283	0.52077	0.509211	0.450327	0.561898	0.398585	0.467025	0.455724	0.391141	0.066819	0.064171	0.058914	0.090203	0.0698	0.091513	0.506667	0.361946	0.478892	0.067496	0.073675	0.080213	0.470595	0.532684	0.438272	0.532609	0.395745	0.203501	0.61919	0.0	0.051688	0.026326	0.056901	0.00066	0.113649	0.830482	0.951872	0.932751
0.03902	0.061851	0.161979	0.4	0.521127	0.376574	0.254352	0.251987	0.24962	0.255838	0.02742	0.149425	0.357143	0.232323	0.52077	0.443421	0.450327	0.561898	0.398585	0.467025	0.455724	0.391141	0.066819	0.053476	0.058914	0.090203	0.0698	0.091513	0.44	0.324162	0.419525	0.056839	0.073675	0.080213	0.470595	0.50904	0.388889	0.413043	0.353191	0.181619	0.533733	0.085106	0.051688	0.022615	0.056901	0.000567	0.113649	0.830482	0.951872	0.932751
0.03902	0.062345	0.278371	0.4	0.521127	0.169492	0.254352	0.251987	0.24962	0.255838	0.02742	0.206897	0.357143	0.282828	0.52077	0.423684	0.450327	0.561898	0.398585	0.467025	0.455724	0.391141	0.066819	0.064171	0.058914	0.090203	0.0698	0.091513	0.42	0.325749	0.406332	0.067496	0.073675	0.080213	0.470595	0.529903	0.382716	0.445652	0.365957	0.188184	0.550225	0.053191	0.051688	0.029724	0.056901	0.000745	0.113649	0.830482	0.951872	0.932751
0.03902	0.06284	0.313288	0.4	0.521127	0.376574	0.254352	0.251987	0.24962	0.255838	0.02742	0.143678	0.357143	0.227273	0.52077	0.469737	0.450327	0.561898	0.398585	0.467025	0.455724	0.391141	0.066819	0.058824	0.058914	0.090203	0.0698	0.091513	0.466667	0.348691	0.44591	0.062167	0.073675	0.080213	0.470595	0.502086	0.41358	0.434783	0.361702	0.185996	0.545727	0.06383	0.051688	0.024836	0.056901	0.000622	0.113649	0.830482	0.951872	0.932751
0.03902	0.063335	0.150339	0.4	0.521127	0.376574	0.254352	0.251987	0.24962	0.255838	0.02742	0.206897	0.357143	0.282828	0.52077	0.489474	0.450327	0.561898	0.398585	0.467025	0.455724	0.391141	0.066819	0.074866	0.058914	0.090203	0.0698	0.091513	0.486667	0.363542	0.465699	0.078153	0.073675	0.080213	0.470595	0.521558	0.432099	0.494565	0.382979	0.196937	0.58021	0.021277	0.051688	0.033138	0.056901	0.00083	0.113649	0.830482	0.951872	0.932751
0.03902	0.06383	0.092144	0.4	0.521127	0.376574	0.254352	0.251987	0.24962	0.255838	0.02742	0.201149	0.357143	0.277778	0.52077	0.509211	0.450327	0.561898	0.398585	0.467025	0.455724	0.391141	0.066819	0.064171	0.058914	0.090203	0.0698	0.091513	0.506667	0.382837	0.492084	0.067496	0.073675	0.080213	0.470595	0.520167	0.45679	0.51087	0.387234	0.199125	0.601199	0.010638	0.051688	0.026326	0.056901	0.00066	0.113649	0.830482	0.951872	0.932751
0.03902	0.064325	0.220175	0.4	0.521127	0.376574	0.254352	0.251987	0.24962	0.255838	0.02742	0.149425	0.357143	0.232323	0.52077	0.502632	0.450327	0.561898	0.398585	0.467025	0.455724	0.391141	0.066819	0.064171	0.058914	0.090203	0.0698	0.091513	0.5	0.362376	0.472296	0.067496	0.073675	0.080213	0.470595	0.531293	0.438272	0.461957	0.370213	0.190372	0.563718	0.031915	0.051688	0.026588	0.056901	0.000666	0.113649	0.830482	0.951872	0.932751
0.03902	0.064819	0.231814	0.4	0.521127	0.376574	0.254352	0.251987	0.24962	0.255838	0.02742	0.206897	0.357143	0.282828	0.52077	0.456579	0.450327	0.561898	0.398585	0.467025	0.455724	0.391141	0.066819	0.053476	0.058914	0.090203	0.0698	0.091513	0.453333	0.349303	0.439314	0.056839	0.073675	0.080213	0.470595	0.399166	0.401235	0.467391	0.370213	0.190372	0.571214	0.031915	0.051688	0.022203	0.056901	0.000556	0.113649	0.830482	0.951872	0.932751
0.03902	0.065314	0.161979	0.4	0.521127	0.338983	0.254352	0.251987	0.24962	0.255838	0.02742	0.454023	0.357143	0.5	0.52077	0.417105	0.450327	0.561898	0.398585	0.467025	0.455724	0.391141	0.066819	0.064171	0.058914	0.090203	0.0698	0.091513	0.413333	0.31573	0.399736	0.067496	0.073675	0.080213	0.470595	0.397775	0.358025	0.592391	0.451064	0.251641	0.637181	0.0	0.051688	0.029986	0.056901	0.000751	0.113649	0.830482	0.951872	0.932751
0.03902	0.065809	0.185257	0.4	0.521127	0.169492	0.254352	0.251987	0.24962	0.255838	0.02742	0.201149	0.357143	0.277778	0.52077	0.377632	0.450327	0.561898	0.398585	0.467025	0.455724	0.391141	0.066819	0.080214	0.058914	0.090203	0.0698	0.091513	0.373333	0.282203	0.353562	0.083482	0.073675	0.080213	0.470595	0.403338	0.320988	0.391304	0.340426	0.175055	0.488756	0.180851	0.051688	0.042093	0.056901	0.001054	0.113649	0.830482	0.951872	0.932751
0.03902	0.066304	0.196896	0.4	0.521127	0.169492	0.254352	0.251987	0.24962	0.255838	0.02742	0.12069	0.357143	0.207071	0.52077	0.397368	0.450327	0.561898	0.398585	0.467025	0.455724	0.391141	0.066819	0.053476	0.058914	0.090203	0.0698	0.091513	0.393333	0.2906	0.373351	0.056839	0.073675	0.080213	0.470595	0.408901	0.339506	0.347826	0.319149	0.164114	0.476762	0.223404	0.051688	0.024056	0.056901	0.000603	0.113649	0.830482	0.951872	0.932751
0.03902	0.066799	0.115422	0.4	0.521127	0.338983	0.254352	0.251987	0.24962	0.255838	0.02742	0.206897	0.357143	0.282828	0.52077	0.417105	0.450327	0.561898	0.398585	0.467025	0.455724	0.391141	0.066819	0.053476	0.058914	0.090203	0.0698	0.091513	0.413333	0.325728	0.406332	0.056839	0.073675	0.080213	0.470595	0.403338	0.37037	0.440217	0.361702	0.185996	0.547226	0.06383	0.051688	0.023438	0.056901	0.000587	0.113649	0.830482	0.951872	0.932751
0.03902	0.067293	0.278371	0.4	0.523944	0.376574	0.254352	0.251987	0.24962	0.255838	0.02742	0.206897	0.357143	0.282828	0.52077	0.377632	0.450327	0.561898	0.398585	0.467025	0.455724	0.391141	0.066819	0.053476	0.058914	0.090203	0.0698	0.091513	0.373333	0.265835	0.346966	0.056839	0.073675	0.080213	0.470595	0.848401	0.333333	0.407609	0.353191	0.181619	0.538231	0.074468	0.051688	0.024674	0.056901	0.000618	0.113649	0.816485	0.932264	0.915284
0.03902	0.068283	0.231814	0.4	0.523944	0.376574	0.254352	0.251987	0.24962	0.255838	0.02742	0.149425	0.357143	0.232323	0.52077	0.325	0.450327	0.561898	0.398585	0.467025	0.455724	0.391141	0.066819	0.080214	0.058914	0.090203	0.0698	0.091513	0.32	0.243857	0.300792	0.083482	0.073675	0.080213	0.470595	0.837274	0.296296	0.331522	0.314894	0.161926	0.445277	0.319149	0.051688	0.044864	0.056901	0.001124	0.113649	0.816485	0.932264	0.915284
0.03902	0.068778	0.150339	0.4	0.523944	0.338983	0.254352	0.251987	0.24962	0.255838	0.02742	0.258621	0.357143	0.328283	0.52077	0.311842	0.450327	0.561898	0.398585	0.467025	0.455724	0.391141	0.066819	0.074866	0.058914	0.090203	0.0698	0.091513	0.306667	0.239392	0.294195	0.078153	0.073675	0.080213	0.470595	0.831711	0.283951	0.402174	0.348936	0.179431	0.514243	0.12766	0.051688	0.041717	0.056901	0.001045	0.113649	0.816485	0.932264	0.915284
0.03902	0.069767	0.161979	0.4	0.523944	0.338983	0.254352	0.251987	0.24962	0.255838	0.02742	0.218391	0.357143	0.292929	0.52077	0.325	0.450327	0.561898	0.398585	0.467025	0.455724	0.391141	0.066819	0.085561	0.058914	0.090203	0.0698	0.091513	0.32	0.228069	0.294195	0.08881	0.073675	0.080213	0.470595	0.848401	0.283951	0.369565	0.33617	0.172867	0.484258	0.202128	0.051688	0.048695	0.056901	0.001219	0.113649	0.816485	0.932264	0.915284
0.03902	0.070262	0.1387	0.4	0.523944	0.254237	0.254352	0.251987	0.24962	0.255838	0.02742	0.229885	0.357143	0.30303	0.52077	0.331579	0.450327	0.561898	0.398585	0.467025	0.455724	0.391141	0.066819	0.064171	0.058914	0.090203	0.0698	0.091513	0.326667	0.242949	0.307388	0.067496	0.073675	0.080213	0.470595	0.842837	0.296296	0.391304	0.344681	0.177243	0.517241	0.117021	0.051688	0.033384	0.056901	0.000836	0.113649	0.816485	0.932264	0.915284
0.03902	0.070757	0.103783	0.4	0.523944	0.169492	0.254352	0.251987	0.24962	0.255838	0.02742	0.201149	0.357143	0.277778	0.52077	0.331579	0.450327	0.561898	0.398585	0.467025	0.455724	0.391141	0.066819	0.096257	0.058914	0.090203	0.0698	0.091513	0.326667	0.243737	0.307388	0.099467	0.073675	0.080213	0.470595	0.838665	0.296296	0.358696	0.32766	0.16849	0.472264	0.234043	0.051688	0.056084	0.056901	0.001404	0.113649	0.816485	0.932264	0.915284
0.03902	0.071252	0.208535	0.4	0.523944	0.376574	0.254352	0.251987	0.24962	0.255838	0.02742	0.132184	0.357143	0.217172	0.52077	0.344737	0.450327	0.561898	0.398585	0.467025	0.455724	0.391141	0.066819	0.053476	0.058914	0.090203	0.0698	0.091513	0.34	0.252244	0.32058	0.056839	0.073675	0.080213	0.470595	0.837274	0.308642	0.331522	0.314894	0.161926	0.475262	0.223404	0.051688	0.025703	0.056901	0.000644	0.113649	0.816485	0.932264	0.915284
0.03902	0.071747	0.383123	0.4	0.523944	0.338983	0.254352	0.251987	0.24962	0.255838	0.02742	0.178161	0.357143	0.257576	0.52077	0.371053	0.450327	0.561898	0.398585	0.467025	0.455724	0.391141	0.066819	0.058824	0.058914	0.090203	0.0698	0.091513	0.366667	0.271571	0.346966	0.062167	0.073675	0.080213	0.470595	0.826147	0.333333	0.38587	0.344681	0.177243	0.517241	0.117021	0.051688	0.02834	0.056901	0.00071	0.113649	0.816485	0.932264	0.915284
0.03902	0.072241	0.185257	0.4	0.523944	0.169492	0.254352	0.251987	0.24962	0.255838	0.02742	0.206897	0.357143	0.282828	0.52077	0.371053	0.450327	0.561898	0.398585	0.467025	0.455724	0.391141	0.066819	0.053476	0.058914	0.090203	0.0698	0.091513	0.366667	0.26104	0.340369	0.056839	0.073675	0.080213	0.470595	0.83032	0.32716	0.402174	0.348936	0.179431	0.533733	0.085106	0.051688	0.02488	0.056901	0.000623	0.113649	0.816485	0.932264	0.915284
0.03902	0.072736	0.161979	0.4	0.523944	0.169492	0.254352	0.251987	0.24962	0.255838	0.02742	0.344828	0.357143	0.40404	0.52077	0.377632	0.450327	0.561898	0.398585	0.467025	0.455724	0.391141	0.066819	0.058824	0.058914	0.090203	0.0698	0.091513	0.373333	0.265941	0.346966	0.062167	0.073675	0.080213	0.470595	0.827538	0.333333	0.5	0.387234	0.199125	0.5997	0.010638	0.051688	0.028107	0.056901	0.000704	0.113649	0.816485	0.932264	0.915284
0.03902	0.073231	0.103783	0.4	0.523944	0.376574	0.254352	0.251987	0.24962	0.255838	0.02742	0.149425	0.357143	0.232323	0.52077	0.390789	0.450327	0.561898	0.398585	0.467025	0.455724	0.391141	0.066819	0.048128	0.058914	0.090203	0.0698	0.091513	0.386667	0.285652	0.366755	0.05151	0.073675	0.080213	0.470595	0.817803	0.351852	0.380435	0.340426	0.175055	0.524738	0.106383	0.051688	0.02088	0.056901	0.000523	0.113649	0.816485	0.932264	0.915284
0.03902	0.073726	0.127061	0.4	0.523944	0.376574	0.254352	0.251987	0.24962	0.255838	0.02742	0.206897	0.357143	0.282828	0.52077	0.390789	0.450327	0.561898	0.398585	0.467025	0.455724	0.391141	0.066819	0.085561	0.058914	0.090203	0.0698	0.091513	0.386667	0.28663	0.366755	0.08881	0.073675	0.080213	0.470595	0.820584	0.351852	0.418478	0.357447	0.183807	0.523238	0.106383	0.051688	0.044941	0.056901	0.001125	0.113649	0.816485	0.932264	0.915284
0.03902	0.074221	0.185257	0.4	0.523944	0.376574	0.254352	0.251987	0.24962	0.255838	0.02742	0.350575	0.357143	0.409091	0.52077	0.377632	0.450327	0.561898	0.398585	0.467025	0.455724	0.391141	0.066819	0.058824	0.058914	0.090203	0.0698	0.091513	0.373333	0.265941	0.346966	0.062167	0.073675	0.080213	0.470595	0.834492	0.333333	0.5	0.387234	0.199125	0.602699	0.0	0.051688	0.028107	0.056901	0.000704	0.113649	0.816485	0.932264	0.915284
0.03902	0.074715	0.1387	0.4	0.523944	0.338983	0.254352	0.251987	0.24962	0.255838	0.02742	0.149425	0.357143	0.232323	0.52077	0.430263	0.450327	0.561898	0.398585	0.467025	0.455724	0.391141	0.066819	0.058824	0.058914	0.090203	0.0698	0.091513	0.426667	0.293882	0.39314	0.062167	0.073675	0.080213	0.470595	0.867872	0.376543	0.402174	0.353191	0.181619	0.533733	0.085106	0.051688	0.026238	0.056901	0.000657	0.113649	0.816485	0.932264	0.915284
0.03902	0.07521	0.185257	0.4	0.523944	0.338983	0.254352	0.251987	0.24962	0.255838	0.02742	0.316092	0.357143	0.378788	0.52077	0.456579	0.450327	0.561898	0.398585	0.467025	0.455724	0.391141	0.066819	0.048128	0.058914	0.090203	0.0698	0.091513	0.453333	0.333599	0.432718	0.05151	0.073675	0.080213	0.470595	0.862309	0.425926	0.559783	0.405876	0.225272	0.650675	0.010638	0.051688	0.019098	0.056901	0.000479	0.113649	0.816485	0.932264	0.915284
0.03902	0.075705	0.208535	0.4	0.523944	0.376574	0.254352	0.251987	0.24962	0.255838	0.02742	0.201149	0.357143	0.277778	0.52077	0.476316	0.450327	0.561898	0.398585	0.467025	0.455724	0.391141	0.066819	0.058824	0.058914	0.090203	0.0698	0.091513	0.473333	0.343075	0.44591	0.062167	0.073675	0.080213	0.470595	0.860918	0.432099	0.48913	0.382979	0.196937	0.602699	0.0	0.051688	0.024602	0.056901	0.000616	0.113649	0.816485	0.932264	0.915284
0.03902	0.0762	0.231814	0.4	0.523944	0.338983	0.254352	0.251987	0.24962	0.255838	0.02742	0.172414	0.357143	0.252525	0.52077	0.476316	0.450327	0.561898	0.398585	0.467025	0.455724	0.391141	0.066819	0.048128	0.058914	0.090203	0.0698	0.091513	0.473333	0.34282	0.44591	0.05151	0.073675	0.080213	0.470595	0.862309	0.432099	0.467391	0.378723	0.194748	0.595202	0.010638	0.051688	0.018563	0.056901	0.000465	0.113649	0.816485	0.932264	0.915284
0.03902	0.076695	0.196896	0.4	0.523944	0.376574	0.254352	0.251987	0.24962	0.255838	0.02742	0.132184	0.357143	0.217172	0.52077	0.476316	0.450327	0.561898	0.398585	0.467025	0.455724	0.391141	0.066819	0.053476	0.058914	0.090203	0.0698	0.091513	0.473333	0.337765	0.44591	0.056839	0.073675	0.080213	0.470595	0.866481	0.425926	0.434783	0.365957	0.188184	0.566717	0.031915	0.051688	0.021585	0.056901	0.000541	0.113649	0.816485	0.932264	0.915284
0.03902	0.07719	0.185257	0.4	0.523944	0.376574	0.254352	0.251987	0.24962	0.255838	0.02742	0.270115	0.357143	0.338384	0.52077	0.476316	0.450327	0.561898	0.398585	0.467025	0.455724	0.391141	0.066819	0.058824	0.058914	0.090203	0.0698	0.091513	0.473333	0.337869	0.44591	0.062167	0.073675	0.080213	0.470595	0.862309	0.425926	0.527174	0.4	0.205689	0.629685	0.0	0.051688	0.024602	0.056901	0.000616	0.113649	0.816485	0.932264	0.915284
0.03902	0.077684	0.220755	0.4	0.523944	0.376574	0.254352	0.251987	0.24962	0.255838	0.02742	0.201149	0.357143	0.277778	0.52077	0.469737	0.450327	0.561898	0.398585	0.467025	0.455724	0.391141	0.066819	0.074866	0.058914	0.090203	0.0698	0.091513	0.466667	0.328103	0.432718	0.078153	0.073675	0.080213	0.470595	0.849791	0.419753	0.472826	0.378723	0.194748	0.578711	0.021277	0.051688	0.034091	0.056901	0.000854	0.113649	0.816485	0.932264	0.915284
0.03902	0.078179	0.185257	0.4	0.523944	0.169492	0.254352	0.251987	0.24962	0.255838	0.02742	0.247126	0.357143	0.318182	0.52077	0.443421	0.450327	0.561898	0.398585	0.467025	0.455724	0.391141	0.066819	0.128342	0.058914	0.090203	0.0698	0.091513	0.44	0.3096	0.406332	0.131439	0.073675	0.080213	0.470595	0.842837	0.395062	0.451087	0.370213	0.190372	0.556222	0.042553	0.051688	0.070182	0.056901	0.001757	0.113649	0.816485	0.932264	0.915284
0.03902	0.078674	0.1387	0.4	0.523944	0.169492	0.254352	0.251987	0.24962	0.255838	0.02742	0.33908	0.357143	0.39899	0.52077	0.417105	0.450327	0.561898	0.398585	0.467025	0.455724	0.391141	0.066819	0.058824	0.058914	0.090203	0.0698	0.091513	0.413333	0.305131	0.39314	0.062167	0.073675	0.080213	0.470595	0.853964	0.382716	0.532609	0.4	0.205689	0.628186	0.0	0.051688	0.026705	0.056901	0.000669	0.113649	0.816485	0.932264	0.915284
0.03902	0.079169	0.080504	0.4	0.523944	0.0	0.254352	0.251987	0.24962	0.255838	0.02742	0.206897	0.357143	0.282828	0.52077	0.403947	0.450327	0.561898	0.398585	0.467025	0.455724	0.391141	0.066819	0.069519	0.058914	0.090203	0.0698	0.091513	0.4	0.306321	0.386544	0.072824	0.073675	0.080213	0.470595	0.859527	0.376543	0.440217	0.365957	0.188184	0.551724	0.053191	0.051688	0.033871	0.056901	0.000848	0.113649	0.816485	0.932264	0.915284
0.03902	0.079664	0.185257	0.4	0.523944	0.338983	0.254352	0.251987	0.24962	0.255838	0.02742	0.206897	0.357143	0.282828	0.52077	0.436842	0.450327	0.561898	0.398585	0.467025	0.455724	0.391141	0.066819	0.053476	0.058914	0.090203	0.0698	0.091513	0.433333	0.308993	0.406332	0.056839	0.073675	0.080213	0.470595	0.858136	0.388889	0.456522	0.370213	0.190372	0.578711	0.021277	0.051688	0.02282	0.056901	0.000572	0.113649	0.816485	0.932264	0.915284
0.03902	0.080158	0.115422	0.4	0.523944	0.376574	0.254352	0.251987	0.24962	0.255838	0.02742	0.287356	0.357143	0.353535	0.52077	0.436842	0.450327	0.561898	0.398585	0.467025	0.455724	0.391141	0.066819	0.074866	0.058914	0.090203	0.0698	0.091513	0.433333	0.309394	0.406332	0.078153	0.073675	0.080213	0.470595	0.885953	0.388889	0.51087	0.391489	0.201313	0.604198	0.0	0.051688	0.03568	0.056901	0.000894	0.113649	0.816485	0.932264	0.915284
0.03902	0.080653	0.103783	0.4	0.523944	0.338983	0.254352	0.251987	0.24962	0.255838	0.02742	0.212644	0.357143	0.287879	0.52077	0.423684	0.450327	0.561898	0.398585	0.467025	0.455724	0.391141	0.066819	0.117647	0.058914	0.090203	0.0698	0.091513	0.42	0.300498	0.39314	0.120782	0.073675	0.080213	0.470595	0.897079	0.382716	0.418478	0.357447	0.183807	0.532234	0.085106	0.051688	0.064485	0.056901	0.001615	0.113649	0.816485	0.932264	0.915284
0.03902	0.081148	0.255092	0.4	0.523944	0.376574	0.254352	0.251987	0.24962	0.255838	0.02742	0.206897	0.357143	0.282828	0.52077	0.443421	0.450327	0.561898	0.398585	0.467025	0.455724	0.391141	0.066819	0.053476	0.058914	0.090203	0.0698	0.091513	0.44	0.3086	0.406332	0.056839	0.073675	0.080213	0.470595	0.894298	0.395062	0.461957	0.374468	0.19256	0.584708	0.021277	0.051688	0.022615	0.056901	0.000567	0.113649	0.816485	0.932264	0.915284
0.03902	0.081643	0.161979	0.4	0.523944	0.338983	0.254352	0.251987	0.24962	0.255838	0.02742	0.270115	0.357143	0.338384	0.52077	0.469737	0.450327	0.561898	0.398585	0.467025	0.455724	0.391141	0.066819	0.064171	0.058914	0.090203	0.0698	0.091513	0.466667	0.322719	0.432718	0.067496	0.073675	0.080213	0.470595	0.901252	0.41358	0.521739	0.395745	0.203501	0.622189	0.0	0.051688	0.027895	0.056901	0.000699	0.113649	0.816485	0.932264	0.915284
0.03902	0.082138	0.452958	0.4	0.523944	0.423729	0.254352	0.251987	0.24962	0.255838	0.02742	0.143678	0.357143	0.227273	0.52077	0.482895	0.450327	0.561898	0.398585	0.467025	0.455724	0.391141	0.066819	0.058824	0.058914	0.090203	0.0698	0.091513	0.48	0.342665	0.452507	0.062167	0.073675	0.080213	0.470595	0.909597	0.438272	0.451087	0.370213	0.190372	0.575712	0.021277	0.051688	0.024369	0.056901	0.000611	0.113649	0.816485	0.932264	0.915284
0.03902	0.082632	0.255092	0.4	0.523944	0.376574	0.254352	0.251987	0.24962	0.255838	0.02742	0.206897	0.357143	0.282828	0.52077	0.502632	0.450327	0.561898	0.398585	0.467025	0.455724	0.391141	0.066819	0.048128	0.058914	0.090203	0.0698	0.091513	0.5	0.367162	0.478892	0.05151	0.073675	0.080213	0.470595	0.897079	0.462963	0.521739	0.395745	0.203501	0.637181	0.0	0.051688	0.017851	0.056901	0.000447	0.113649	0.816485	0.932264	0.915284
0.03902	0.083127	0.161979	0.4	0.523944	0.169492	0.254352	0.251987	0.24962	0.255838	0.02742	0.218391	0.357143	0.292929	0.52077	0.496053	0.450327	0.561898	0.398585	0.467025	0.455724	0.391141	0.066819	0.048128	0.058914	0.090203	0.0698	0.091513	0.493333	0.357205	0.465699	0.05151	0.073675	0.080213	0.470595	0.883171	0.450617	0.516304	0.395745	0.203501	0.632684	0.0	0.051688	0.018029	0.056901	0.000452	0.113649	0.816485	0.932264	0.915284
0.03902	0.083622	0.266731	0.4	0.523944	0.376574	0.254352	0.251987	0.24962	0.255838	0.02742	0.229885	0.357143	0.30303	0.52077	0.476316	0.450327	0.561898	0.398585	0.467025	0.455724	0.391141	0.066819	0.085561	0.058914	0.090203	0.0698	0.091513	0.473333	0.338347	0.44591	0.08881	0.073675	0.080213	0.470595	0.878999	0.432099	0.505435	0.391489	0.201313	0.596702	0.010638	0.051688	0.04006	0.056901	0.001003	0.113649	0.816485	0.932264	0.915284
0.03902	0.084117	0.103783	0.4	0.523944	0.376574	0.254352	0.251987	0.24962	0.255838	0.02742	0.201149	0.357143	0.277778	0.52077	0.469737	0.450327	0.561898	0.398585	0.467025	0.455724	0.391141	0.066819	0.048128	0.058914	0.090203	0.0698	0.091513	0.466667	0.332861	0.439314	0.05151	0.073675	0.080213	0.470595	0.876217	0.419753	0.478261	0.382979	0.196937	0.604198	0.0	0.051688	0.018742	0.056901	0.00047	0.113649	0.816485	0.932264	0.915284
0.03902	0.084612	0.161979	0.4	0.523944	0.338983	0.254352	0.251987	0.24962	0.255838	0.02742	0.258621	0.357143	0.328283	0.52077	0.476316	0.450327	0.561898	0.398585	0.467025	0.455724	0.391141	0.066819	0.058824	0.058914	0.090203	0.0698	0.091513	0.473333	0.358689	0.459103	0.062167	0.073675	0.080213	0.470595	0.870654	0.444444	0.538043	0.4	0.205689	0.635682	0.0	0.051688	0.024602	0.056901	0.000616	0.113649	0.816485	0.932264	0.915284
0.03902	0.085106	0.1387	0.4	0.523944	0.376574	0.254352	0.251987	0.24962	0.255838	0.02742	0.247126	0.357143	0.318182	0.52077	0.489474	0.450327	0.561898	0.398585	0.467025	0.455724	0.391141	0.066819	0.048128	0.058914	0.090203	0.0698	0.091513	0.486667	0.373055	0.472296	0.05151	0.073675	0.080213	0.470595	0.8637	0.462963	0.548913	0.405876	0.225272	0.649175	0.010638	0.051688	0.018207	0.056901	0.000456	0.113649	0.816485	0.932264	0.915284
0.039216	0.129076	0.196896	0.4	0.216901	0.376574	0.254352	0.251987	0.24962	0.255838	0.02742	0.155172	0.357143	0.237374	0.52077	0.627632	0.450327	0.561898	0.398585	0.467025	0.455724	0.391141	0.066819	0.053476	0.058914	0.090203	0.0698	0.091513	0.626667	0.453235	0.597625	0.056839	0.073675	0.080213	0.470595	0.726008	0.574074	0.581522	0.47234	0.260394	0.67916	0.031915	0.051688	0.016849	0.056901	0.000422	0.113649	0.898911	0.959002	0.974672
0.039216	0.129076	0.231814	0.4	0.216901	0.376574	0.254352	0.251987	0.24962	0.255838	0.02742	0.258621	0.357143	0.328283	0.52077	0.614474	0.450327	0.561898	0.398585	0.467025	0.455724	0.391141	0.066819	0.080214	0.058914	0.090203	0.0698	0.091513	0.613333	0.433675	0.577836	0.083482	0.073675	0.080213	0.470595	0.732962	0.555556	0.641304	0.544681	0.328228	0.691154	0.042553	0.051688	0.029622	0.056901	0.000742	0.113649	0.898911	0.959002	0.974672
0.039216	0.129076	0.220175	0.4	0.216901	0.762712	0.254352	0.251987	0.24962	0.255838	0.02742	0.206897	0.357143	0.282828	0.52077	0.594737	0.450327	0.561898	0.398585	0.467025	0.455724	0.391141	0.066819	0.064171	0.058914	0.090203	0.0698	0.091513	0.593333	0.429502	0.564644	0.067496	0.073675	0.080213	0.470595	0.741307	0.54321	0.597826	0.485106	0.275711	0.673163	0.021277	0.051688	0.022928	0.056901	0.000575	0.113649	0.898911	0.959002	0.974672
0.039216	0.129076	0.371484	0.4	0.216901	0.59322	0.254352	0.251987	0.24962	0.255838	0.02742	0.206897	0.357143	0.282828	0.52077	0.489474	0.450327	0.561898	0.398585	0.467025	0.455724	0.391141	0.066819	0.058824	0.058914	0.090203	0.0698	0.091513	0.486667	0.368276	0.472296	0.062167	0.073675	0.080213	0.470595	0.766342	0.450617	0.51087	0.391489	0.201313	0.613193	0.0	0.051688	0.024135	0.056901	0.000605	0.113649	0.898911	0.959002	0.974672
0.039216	0.129076	0.278371	0.4	0.216901	0.376574	0.254352	0.251987	0.24962	0.255838	0.02742	0.206897	0.357143	0.282828	0.52077	0.502632	0.450327	0.561898	0.398585	0.467025	0.455724	0.391141	0.066819	0.058824	0.058914	0.090203	0.0698	0.091513	0.5	0.372661	0.478892	0.062167	0.073675	0.080213	0.470595	0.769124	0.462963	0.516304	0.395745	0.203501	0.62069	0.0	0.051688	0.023668	0.056901	0.000593	0.113649	0.898911	0.959002	0.974672
0.039216	0.129076	0.150339	0.4	0.216901	0.376574	0.254352	0.251987	0.24962	0.255838	0.02742	0.258621	0.357143	0.328283	0.52077	0.522368	0.450327	0.561898	0.398585	0.467025	0.455724	0.391141	0.066819	0.058824	0.058914	0.090203	0.0698	0.091513	0.52	0.366232	0.485488	0.062167	0.073675	0.080213	0.470595	0.760779	0.462963	0.559783	0.405876	0.218818	0.646177	0.0	0.051688	0.022967	0.056901	0.000575	0.113649	0.898911	0.959002	0.974672
0.039216	0.129076	0.161979	0.4	0.216901	0.376574	0.254352	0.251987	0.24962	0.255838	0.02742	0.201149	0.357143	0.277778	0.52077	0.515789	0.450327	0.561898	0.398585	0.467025	0.455724	0.391141	0.066819	0.058824	0.058914	0.090203	0.0698	0.091513	0.513333	0.371844	0.485488	0.062167	0.073675	0.080213	0.470595	0.757997	0.462963	0.516304	0.395745	0.203501	0.622189	0.0	0.051688	0.023201	0.056901	0.000581	0.113649	0.898911	0.959002	0.974672
0.039216	0.129076	0.336566	0.4	0.216901	0.376574	0.254352	0.251987	0.24962	0.255838	0.02742	0.258621	0.357143	0.328283	0.52077	0.509211	0.450327	0.561898	0.398585	0.467025	0.455724	0.391141	0.066819	0.053476	0.058914	0.090203	0.0698	0.091513	0.506667	0.377289	0.485488	0.056839	0.073675	0.080213	0.470595	0.757997	0.469136	0.559783	0.412766	0.225383	0.650675	0.010638	0.051688	0.020555	0.056901	0.000515	0.113649	0.898911	0.959002	0.974672
0.039216	0.129076	0.255092	0.4	0.216901	0.423729	0.254352	0.251987	0.24962	0.255838	0.02742	0.206897	0.357143	0.282828	0.52077	0.509211	0.450327	0.561898	0.398585	0.467025	0.455724	0.391141	0.066819	0.048128	0.058914	0.090203	0.0698	0.091513	0.506667	0.361633	0.478892	0.05151	0.073675	0.080213	0.470595	0.756606	0.450617	0.51087	0.391489	0.201313	0.604131	0.0	0.051688	0.017672	0.056901	0.000443	0.113649	0.898911	0.959002	0.974672
0.039216	0.0	0.103783	0.4	0.216901	0.376574	0.254352	0.251987	0.24962	0.255838	0.02742	0.247126	0.357143	0.318182	0.52077	0.515789	0.450327	0.561898	0.398585	0.467025	0.455724	0.391141	0.066819	0.069519	0.058914	0.090203	0.0698	0.091513	0.513333	0.377324	0.492084	0.072824	0.073675	0.080213	0.470595	0.757997	0.469136	0.554348	0.405876	0.225272	0.637181	0.0	0.051688	0.028951	0.056901	0.000725	0.113649	0.898911	0.959002	0.974672
0.039216	0.000495	0.243453	0.4	0.216901	0.338983	0.254352	0.251987	0.24962	0.255838	0.02742	0.287356	0.357143	0.353535	0.52077	0.502632	0.450327	0.561898	0.398585	0.467025	0.455724	0.391141	0.066819	0.058824	0.058914	0.090203	0.0698	0.091513	0.5	0.351845	0.465699	0.062167	0.073675	0.080213	0.470595	0.764951	0.444444	0.559783	0.408511	0.223195	0.644678	0.0	0.051688	0.023668	0.056901	0.000593	0.113649	0.898911	0.959002	0.974672
0.039216	0.00099	0.150339	0.4	0.216901	0.376574	0.254352	0.251987	0.24962	0.255838	0.02742	0.04023	0.357143	0.136364	0.52077	0.568421	0.450327	0.561898	0.398585	0.467025	0.455724	0.391141	0.066819	0.042781	0.058914	0.090203	0.0698	0.091513	0.566667	0.399544	0.531662	0.046181	0.073675	0.080213	0.470595	0.755216	0.506173	0.440217	0.365957	0.188184	0.577211	0.021277	0.051688	0.013409	0.056901	0.000336	0.113649	0.898911	0.959002	0.974672
0.039216	0.001484	0.278371	0.4	0.216901	0.376574	0.254352	0.251987	0.24962	0.255838	0.02742	0.206897	0.357143	0.282828	0.52077	0.614474	0.450327	0.561898	0.398585	0.467025	0.455724	0.391141	0.066819	0.053476	0.058914	0.090203	0.0698	0.091513	0.613333	0.438467	0.584433	0.056839	0.073675	0.080213	0.470595	0.734353	0.555556	0.603261	0.502128	0.286652	0.689655	0.042553	0.051688	0.01726	0.056901	0.000433	0.113649	0.898911	0.959002	0.974672
0.039216	0.001979	0.185257	0.4	0.216901	0.376574	0.254352	0.251987	0.24962	0.255838	0.02742	0.212644	0.357143	0.287879	0.52077	0.601316	0.450327	0.561898	0.398585	0.467025	0.455724	0.391141	0.066819	0.058824	0.058914	0.090203	0.0698	0.091513	0.6	0.42378	0.564644	0.062167	0.073675	0.080213	0.470595	0.741307	0.54321	0.597826	0.485106	0.275711	0.677661	0.031915	0.051688	0.020164	0.056901	0.000505	0.113649	0.898911	0.959002	0.974672
0.039216	0.002474	0.266731	0.4	0.216901	0.376574	0.254352	0.251987	0.24962	0.255838	0.02742	0.206897	0.357143	0.282828	0.52077	0.653947	0.450327	0.561898	0.398585	0.467025	0.455724	0.391141	0.066819	0.048128	0.058914	0.090203	0.0698	0.091513	0.653333	0.467134	0.624011	0.05151	0.073675	0.080213	0.470595	0.721836	0.598765	0.641304	0.557447	0.323851	0.718141	0.085106	0.051688	0.013752	0.056901	0.000345	0.113649	0.898911	0.959002	0.974672
0.039216	0.002969	0.196896	0.4	0.216901	0.376574	0.254352	0.251987	0.24962	0.255838	0.02742	0.206897	0.357143	0.282828	0.52077	0.660526	0.450327	0.561898	0.398585	0.467025	0.455724	0.391141	0.066819	0.048128	0.058914	0.090203	0.0698	0.091513	0.66	0.466775	0.624011	0.05151	0.073675	0.080213	0.470595	0.716273	0.598765	0.641304	0.561702	0.328228	0.721139	0.095745	0.051688	0.013574	0.056901	0.00034	0.113649	0.898911	0.959002	0.974672
0.039216	0.033152	0.29001	0.4	0.222535	0.376574	0.254352	0.251987	0.24962	0.255838	0.02742	0.212644	0.357143	0.287879	0.52077	0.515789	0.450327	0.561898	0.398585	0.467025	0.455724	0.391141	0.066819	0.058824	0.058914	0.090203	0.0698	0.091513	0.513333	0.366641	0.485488	0.062167	0.073675	0.080213	0.470595	0.766342	0.45679	0.521739	0.395745	0.203501	0.623688	0.0	0.051688	0.023201	0.056901	0.000581	0.113649	0.919129	0.957219	0.985153
0.039216	0.033647	0.185257	0.4	0.222535	0.376574	0.254352	0.251987	0.24962	0.255838	0.02742	0.206897	0.357143	0.282828	0.52077	0.548684	0.450327	0.561898	0.398585	0.467025	0.455724	0.391141	0.066819	0.053476	0.058914	0.090203	0.0698	0.091513	0.546667	0.406054	0.525066	0.056839	0.073675	0.080213	0.470595	0.757997	0.506173	0.559783	0.417021	0.227571	0.655172	0.010638	0.051688	0.01932	0.056901	0.000484	0.113649	0.919129	0.957219	0.985153
0.039216	0.034142	0.208535	0.4	0.222535	0.376574	0.254352	0.251987	0.24962	0.255838	0.02742	0.206897	0.357143	0.282828	0.52077	0.594737	0.450327	0.561898	0.398585	0.467025	0.455724	0.391141	0.066819	0.058824	0.058914	0.090203	0.0698	0.091513	0.593333	0.429383	0.564644	0.062167	0.073675	0.080213	0.470595	0.735744	0.54321	0.592391	0.485106	0.273523	0.676162	0.021277	0.051688	0.020398	0.056901	0.000511	0.113649	0.919129	0.957219	0.985153
0.039216	0.034636	0.161979	0.4	0.222535	0.376574	0.254352	0.251987	0.24962	0.255838	0.02742	0.356322	0.357143	0.414141	0.52077	0.535526	0.450327	0.561898	0.398585	0.467025	0.455724	0.391141	0.066819	0.069519	0.058914	0.090203	0.0698	0.091513	0.533333	0.386466	0.505277	0.072824	0.073675	0.080213	0.470595	0.741307	0.493827	0.646739	0.544681	0.332604	0.689655	0.042553	0.051688	0.028083	0.056901	0.000704	0.113649	0.919129	0.957219	0.985153
0.039216	0.035131	0.255092	0.4	0.222535	0.376574	0.254352	0.251987	0.24962	0.255838	0.02742	0.218391	0.357143	0.292929	0.52077	0.575	0.450327	0.561898	0.398585	0.467025	0.455724	0.391141	0.066819	0.053476	0.058914	0.090203	0.0698	0.091513	0.573333	0.414875	0.544855	0.056839	0.073675	0.080213	0.470595	0.731572	0.518519	0.581522	0.459574	0.256018	0.668666	0.021277	0.051688	0.018496	0.056901	0.000464	0.113649	0.919129	0.957219	0.985153
0.039216	0.035626	0.418041	0.4	0.222535	0.376574	0.254352	0.251987	0.24962	0.255838	0.02742	0.258621	0.357143	0.328283	0.52077	0.647368	0.450327	0.561898	0.398585	0.467025	0.455724	0.391141	0.066819	0.048128	0.058914	0.090203	0.0698	0.091513	0.646667	0.472647	0.624011	0.05151	0.073675	0.080213	0.470595	0.700974	0.598765	0.679348	0.608511	0.363239	0.736132	0.12766	0.051688	0.01393	0.056901	0.000349	0.113649	0.919129	0.957219	0.985153
0.039216	0.036121	0.278371	0.4	0.222535	0.376574	0.254352	0.251987	0.24962	0.255838	0.02742	0.258621	0.357143	0.328283	0.52077	0.614474	0.450327	0.561898	0.398585	0.467025	0.455724	0.391141	0.066819	0.069519	0.058914	0.090203	0.0698	0.091513	0.613333	0.444001	0.584433	0.072824	0.073675	0.080213	0.470595	0.713491	0.567901	0.646739	0.557447	0.334792	0.701649	0.053191	0.051688	0.024609	0.056901	0.000617	0.113649	0.919129	0.957219	0.985153
0.039216	0.036616	0.185257	0.4	0.222535	0.338983	0.254352	0.251987	0.24962	0.255838	0.02742	0.298851	0.357143	0.363636	0.52077	0.588158	0.450327	0.561898	0.398585	0.467025	0.455724	0.391141	0.066819	0.064171	0.058914	0.090203	0.0698	0.091513	0.586667	0.414268	0.551451	0.067496	0.073675	0.080213	0.470595	0.720445	0.530864	0.641304	0.548936	0.328228	0.697151	0.053191	0.051688	0.023189	0.056901	0.000581	0.113649	0.919129	0.957219	0.985153
0.039216	0.03711	0.161979	0.4	0.222535	0.376574	0.254352	0.251987	0.24962	0.255838	0.02742	0.155172	0.357143	0.237374	0.52077	0.555263	0.450327	0.561898	0.398585	0.467025	0.455724	0.391141	0.066819	0.064171	0.058914	0.090203	0.0698	0.091513	0.553333	0.39029	0.51847	0.067496	0.073675	0.080213	0.470595	0.726008	0.493827	0.51087	0.391489	0.201313	0.613193	0.0	0.051688	0.024496	0.056901	0.000614	0.113649	0.919129	0.957219	0.985153
0.039216	0.037605	0.29001	0.4	0.222535	0.376574	0.254352	0.251987	0.24962	0.255838	0.02742	0.258621	0.357143	0.328283	0.52077	0.542105	0.450327	0.561898	0.398585	0.467025	0.455724	0.391141	0.066819	0.074866	0.058914	0.090203	0.0698	0.091513	0.54	0.396633	0.51847	0.078153	0.073675	0.080213	0.470595	0.734353	0.5	0.586957	0.46383	0.262582	0.653673	0.010638	0.051688	0.030596	0.056901	0.000766	0.113649	0.919129	0.957219	0.985153
0.039216	0.0381	0.161979	0.4	0.222535	0.376574	0.254352	0.251987	0.24962	0.255838	0.02742	0.362069	0.357143	0.419192	0.52077	0.561842	0.450327	0.561898	0.398585	0.467025	0.455724	0.391141	0.066819	0.074866	0.058914	0.090203	0.0698	0.091513	0.56	0.400498	0.531662	0.078153	0.073675	0.080213	0.470595	0.732962	0.512346	0.668478	0.570213	0.356674	0.70015	0.053191	0.051688	0.029643	0.056901	0.000743	0.113649	0.919129	0.957219	0.985153
0.039216	0.038595	0.103783	0.4	0.222535	0.376574	0.254352	0.251987	0.24962	0.255838	0.02742	0.258621	0.357143	0.328283	0.52077	0.561842	0.450327	0.561898	0.398585	0.467025	0.455724	0.391141	0.066819	0.069519	0.058914	0.090203	0.0698	0.091513	0.56	0.395163	0.525066	0.072824	0.073675	0.080213	0.470595	0.727399	0.506173	0.592391	0.47234	0.269147	0.662669	0.010638	0.051688	0.026925	0.056901	0.000675	0.113649	0.919129	0.957219	0.985153
0.039216	0.03909	0.231814	0.4	0.222535	0.338983	0.254352	0.251987	0.24962	0.255838	0.02742	0.408046	0.357143	0.459596	0.52077	0.528947	0.450327	0.561898	0.398585	0.467025	0.455724	0.391141	0.066819	0.064171	0.058914	0.090203	0.0698	0.091513	0.526667	0.386776	0.505277	0.067496	0.073675	0.080213	0.470595	0.734353	0.493827	0.679348	0.582979	0.365427	0.704648	0.06383	0.051688	0.025542	0.056901	0.00064	0.113649	0.919129	0.957219	0.985153
0.039216	0.039584	0.115422	0.4	0.222535	0.376574	0.254352	0.251987	0.24962	0.255838	0.02742	0.206897	0.357143	0.282828	0.52077	0.482895	0.450327	0.561898	0.398585	0.467025	0.455724	0.391141	0.066819	0.080214	0.058914	0.090203	0.0698	0.091513	0.48	0.337768	0.44591	0.083482	0.073675	0.080213	0.470595	0.746871	0.425926	0.483696	0.382979	0.196937	0.578711	0.021277	0.051688	0.03655	0.056901	0.000915	0.113649	0.919129	0.957219	0.985153
0.039216	0.040079	0.196896	0.4	0.222535	0.423729	0.254352	0.251987	0.24962	0.255838	0.02742	0.206897	0.357143	0.282828	0.52077	0.423684	0.450327	0.561898	0.398585	0.467025	0.455724	0.391141	0.066819	0.058824	0.058914	0.090203	0.0698	0.091513	0.42	0.309926	0.399736	0.062167	0.073675	0.080213	0.470595	0.755216	0.382716	0.451087	0.370213	0.190372	0.563718	0.031915	0.051688	0.026471	0.056901	0.000663	0.113649	0.919129	0.957219	0.985153
0.039216	0.040574	0.243453	0.4	0.222535	0.169492	0.254352	0.251987	0.24962	0.255838	0.02742	0.350575	0.357143	0.409091	0.52077	0.403947	0.450327	0.561898	0.398585	0.467025	0.455724	0.391141	0.066819	0.080214	0.058914	0.090203	0.0698	0.091513	0.4	0.29609	0.379947	0.083482	0.073675	0.080213	0.470595	0.769124	0.364198	0.527174	0.395745	0.203501	0.605697	0.0	0.051688	0.040707	0.056901	0.001019	0.113649	0.919129	0.957219	0.985153
0.039216	0.041069	0.173618	0.4	0.222535	0.423729	0.254352	0.251987	0.24962	0.255838	0.02742	0.206897	0.357143	0.282828	0.52077	0.371053	0.450327	0.561898	0.398585	0.467025	0.455724	0.391141	0.066819	0.090909	0.058914	0.090203	0.0698	0.091513	0.366667	0.267049	0.340369	0.094139	0.073675	0.080213	0.470595	0.781641	0.32716	0.396739	0.344681	0.177243	0.502249	0.148936	0.051688	0.049745	0.056901	0.001246	0.113649	0.919129	0.957219	0.985153
0.039216	0.041564	0.313288	0.4	0.222535	0.376574	0.254352	0.251987	0.24962	0.255838	0.02742	0.12069	0.357143	0.207071	0.52077	0.456579	0.450327	0.561898	0.398585	0.467025	0.455724	0.391141	0.066819	0.053476	0.058914	0.090203	0.0698	0.091513	0.453333	0.318191	0.419525	0.056839	0.073675	0.080213	0.470595	0.770515	0.401235	0.402174	0.348936	0.179431	0.535232	0.074468	0.051688	0.022203	0.056901	0.000556	0.113649	0.919129	0.957219	0.985153
0.039216	0.042058	0.476237	0.4	0.222535	0.376574	0.254352	0.251987	0.24962	0.255838	0.02742	0.206897	0.357143	0.282828	0.52077	0.522368	0.450327	0.561898	0.398585	0.467025	0.455724	0.391141	0.066819	0.048128	0.058914	0.090203	0.0698	0.091513	0.52	0.376386	0.492084	0.05151	0.073675	0.080213	0.470595	0.748261	0.469136	0.521739	0.395745	0.203501	0.635682	0.0	0.051688	0.017316	0.056901	0.000434	0.113649	0.919129	0.957219	0.985153
0.039216	0.042553	0.103783	0.4	0.222535	0.376574	0.254352	0.251987	0.24962	0.255838	0.02742	0.206897	0.357143	0.282828	0.52077	0.509211	0.450327	0.561898	0.398585	0.467025	0.455724	0.391141	0.066819	0.064171	0.058914	0.090203	0.0698	0.091513	0.506667	0.372394	0.485488	0.067496	0.073675	0.080213	0.470595	0.742698	0.462963	0.516304	0.395745	0.203501	0.616192	0.0	0.051688	0.026326	0.056901	0.00066	0.113649	0.919129	0.957219	0.985153
0.039216	0.043048	0.115422	0.4	0.222535	0.338983	0.254352	0.251987	0.24962	0.255838	0.02742	0.344828	0.357143	0.40404	0.52077	0.496053	0.450327	0.561898	0.398585	0.467025	0.455724	0.391141	0.066819	0.064171	0.058914	0.090203	0.0698	0.091513	0.493333	0.34713	0.459103	0.067496	0.073675	0.080213	0.470595	0.744089	0.444444	0.597826	0.468085	0.269147	0.65967	0.010638	0.051688	0.026849	0.056901	0.000673	0.113649	0.919129	0.957219	0.985153
0.039216	0.043543	0.127061	0.4	0.222535	0.338983	0.254352	0.251987	0.24962	0.255838	0.02742	0.206897	0.357143	0.282828	0.52077	0.482895	0.450327	0.561898	0.398585	0.467025	0.455724	0.391141	0.066819	0.058824	0.058914	0.090203	0.0698	0.091513	0.48	0.353075	0.459103	0.062167	0.073675	0.080213	0.470595	0.744089	0.438272	0.494565	0.387234	0.199125	0.602699	0.0	0.051688	0.024369	0.056901	0.000611	0.113649	0.919129	0.957219	0.985153
0.039216	0.044038	0.394762	0.4	0.222535	0.169492	0.254352	0.251987	0.24962	0.255838	0.02742	0.258621	0.357143	0.328283	0.52077	0.456579	0.450327	0.561898	0.398585	0.467025	0.455724	0.391141	0.066819	0.069519	0.058914	0.090203	0.0698	0.091513	0.453333	0.318435	0.419525	0.072824	0.073675	0.080213	0.470595	0.753825	0.401235	0.5	0.387234	0.199125	0.595202	0.010638	0.051688	0.031556	0.056901	0.00079	0.113649	0.919129	0.957219	0.985153
0.039216	0.044532	0.115422	0.4	0.222535	0.338983	0.254352	0.251987	0.24962	0.255838	0.02742	0.206897	0.357143	0.282828	0.52077	0.463158	0.450327	0.561898	0.398585	0.467025	0.455724	0.391141	0.066819	0.080214	0.058914	0.090203	0.0698	0.091513	0.46	0.344516	0.439314	0.083482	0.073675	0.080213	0.470595	0.713491	0.419753	0.483696	0.378723	0.194748	0.572714	0.021277	0.051688	0.037589	0.056901	0.000941	0.113649	0.919129	0.957219	0.985153
0.039216	0.045027	0.231814	0.4	0.222535	0.338983	0.254352	0.251987	0.24962	0.255838	0.02742	0.206897	0.357143	0.282828	0.52077	0.463158	0.450327	0.561898	0.398585	0.467025	0.455724	0.391141	0.066819	0.069519	0.058914	0.090203	0.0698	0.091513	0.46	0.328479	0.432718	0.072824	0.073675	0.080213	0.470595	0.7121	0.407407	0.472826	0.374468	0.19256	0.572714	0.021277	0.051688	0.031266	0.056901	0.000783	0.113649	0.919129	0.957219	0.985153
0.039216	0.045522	0.29001	0.4	0.222535	0.376574	0.254352	0.251987	0.24962	0.255838	0.02742	0.051724	0.357143	0.146465	0.52077	0.476316	0.450327	0.561898	0.398585	0.467025	0.455724	0.391141	0.066819	0.053476	0.058914	0.090203	0.0698	0.091513	0.473333	0.34295	0.44591	0.056839	0.073675	0.080213	0.470595	0.707928	0.419753	0.369565	0.33617	0.172867	0.505247	0.138298	0.051688	0.021585	0.056901	0.000541	0.113649	0.919129	0.957219	0.985153
0.039216	0.046017	0.220755	0.4	0.222535	0.338983	0.254352	0.251987	0.24962	0.255838	0.02742	0.258621	0.357143	0.328283	0.52077	0.456579	0.450327	0.561898	0.398585	0.467025	0.455724	0.391141	0.066819	0.069519	0.058914	0.090203	0.0698	0.091513	0.453333	0.334177	0.432718	0.072824	0.073675	0.080213	0.470595	0.719054	0.41358	0.51087	0.391489	0.201313	0.601199	0.010638	0.051688	0.031556	0.056901	0.00079	0.113649	0.919129	0.957219	0.985153
0.039216	0.046512	0.220755	0.4	0.222535	0.338983	0.254352	0.251987	0.24962	0.255838	0.02742	0.206897	0.357143	0.282828	0.52077	0.456579	0.450327	0.561898	0.398585	0.467025	0.455724	0.391141	0.066819	0.064171	0.058914	0.090203	0.0698	0.091513	0.453333	0.328813	0.426121	0.067496	0.073675	0.080213	0.470595	0.716273	0.407407	0.472826	0.374468	0.19256	0.577211	0.021277	0.051688	0.028417	0.056901	0.000712	0.113649	0.919129	0.957219	0.985153
0.039216	0.047006	0.255092	0.4	0.222535	0.376574	0.254352	0.251987	0.24962	0.255838	0.02742	0.206897	0.357143	0.282828	0.52077	0.463158	0.450327	0.561898	0.398585	0.467025	0.455724	0.391141	0.066819	0.064171	0.058914	0.090203	0.0698	0.091513	0.46	0.32838	0.432718	0.067496	0.073675	0.080213	0.470595	0.719054	0.407407	0.472826	0.374468	0.19256	0.577211	0.021277	0.051688	0.028156	0.056901	0.000705	0.113649	0.919129	0.957219	0.985153
0.039216	0.047501	0.161979	0.4	0.222535	0.338983	0.254352	0.251987	0.24962	0.255838	0.02742	0.051724	0.357143	0.146465	0.52077	0.496053	0.450327	0.561898	0.398585	0.467025	0.455724	0.391141	0.066819	0.058824	0.058914	0.090203	0.0698	0.091513	0.493333	0.352255	0.465699	0.062167	0.073675	0.080213	0.470595	0.713491	0.438272	0.38587	0.340426	0.175055	0.512744	0.12766	0.051688	0.023902	0.056901	0.000599	0.113649	0.919129	0.957219	0.985153
0.039216	0.047996	0.173618	0.4	0.222535	0.376574	0.254352	0.251987	0.24962	0.255838	0.02742	0.178161	0.357143	0.257576	0.52077	0.515789	0.450327	0.561898	0.398585	0.467025	0.455724	0.391141	0.066819	0.053476	0.058914	0.090203	0.0698	0.091513	0.513333	0.361353	0.478892	0.056839	0.073675	0.080213	0.470595	0.7121	0.450617	0.48913	0.382979	0.196937	0.605697	0.0	0.051688	0.020349	0.056901	0.00051	0.113649	0.919129	0.957219	0.985153
0.039216	0.048491	0.196896	0.4	0.222535	0.376574	0.254352	0.251987	0.24962	0.255838	0.02742	0.206897	0.357143	0.282828	0.52077	0.502632	0.450327	0.561898	0.398585	0.467025	0.455724	0.391141	0.066819	0.058824	0.058914	0.090203	0.0698	0.091513	0.5	0.35705	0.472296	0.062167	0.073675	0.080213	0.470595	0.713491	0.444444	0.5	0.387234	0.199125	0.608696	0.0	0.051688	0.023668	0.056901	0.000593	0.113649	0.919129	0.957219	0.985153
0.039216	0.048986	0.1387	0.4	0.222535	0.376574	0.254352	0.251987	0.24962	0.255838	0.02742	0.206897	0.357143	0.282828	0.52077	0.509211	0.450327	0.561898	0.398585	0.467025	0.455724	0.391141	0.066819	0.064171	0.058914	0.090203	0.0698	0.091513	0.506667	0.36717	0.478892	0.067496	0.073675	0.080213	0.470595	0.714882	0.45679	0.516304	0.391489	0.201313	0.611694	0.0	0.051688	0.026326	0.056901	0.00066	0.113649	0.919129	0.957219	0.985153
0.039216	0.04948	0.29001	0.4	0.222535	0.376574	0.254352	0.251987	0.24962	0.255838	0.02742	0.258621	0.357143	0.328283	0.52077	0.496053	0.450327	0.561898	0.398585	0.467025	0.455724	0.391141	0.066819	0.069519	0.058914	0.090203	0.0698	0.091513	0.493333	0.368184	0.472296	0.072824	0.073675	0.080213	0.470595	0.720445	0.450617	0.543478	0.4	0.205689	0.628186	0.0	0.051688	0.029819	0.056901	0.000747	0.113649	0.919129	0.957219	0.985153
0.039216	0.049975	0.255092	0.4	0.222535	0.338983	0.254352	0.251987	0.24962	0.255838	0.02742	0.206897	0.357143	0.282828	0.52077	0.489474	0.450327	0.561898	0.398585	0.467025	0.455724	0.391141	0.066819	0.069519	0.058914	0.090203	0.0698	0.091513	0.486667	0.342413	0.452507	0.072824	0.073675	0.080213	0.470595	0.730181	0.432099	0.48913	0.382979	0.196937	0.590705	0.010638	0.051688	0.030109	0.056901	0.000754	0.113649	0.919129	0.957219	0.985153
0.039216	0.05047	0.231814	0.4	0.222535	0.376574	0.254352	0.251987	0.24962	0.255838	0.02742	0.155172	0.357143	0.237374	0.52077	0.502632	0.450327	0.561898	0.398585	0.467025	0.455724	0.391141	0.066819	0.058824	0.058914	0.090203	0.0698	0.091513	0.5	0.351845	0.465699	0.062167	0.073675	0.080213	0.470595	0.724618	0.444444	0.467391	0.374468	0.19256	0.58021	0.021277	0.051688	0.023668	0.056901	0.000593	0.113649	0.919129	0.957219	0.985153
0.039216	0.050965	0.220755	0.4	0.222535	0.376574	0.254352	0.251987	0.24962	0.255838	0.05273	0.234166	0.353943	0.30464	0.52077	0.509211	0.450327	0.561898	0.398585	0.467025	0.455724	0.391141	0.066819	0.064171	0.058914	0.090203	0.0698	0.091513	0.506667	0.361946	0.478892	0.067496	0.073675	0.080213	0.470595	0.721836	0.403256	0.493125	0.405876	0.225272	0.604131	0.07157	0.051688	0.026326	0.056901	0.00066	0.113649	0.919129	0.957219	0.985153
0.039216	0.05146	0.161979	0.4	0.222535	0.376574	0.254352	0.251987	0.24962	0.255838	0.02742	0.149425	0.357143	0.232323	0.52077	0.476316	0.450327	0.561898	0.398585	0.467025	0.455724	0.391141	0.066819	0.064171	0.058914	0.090203	0.0698	0.091513	0.473333	0.343197	0.44591	0.067496	0.073675	0.080213	0.470595	0.726008	0.425926	0.445652	0.365957	0.188184	0.56072	0.042553	0.051688	0.027633	0.056901	0.000692	0.113649	0.919129	0.957219	0.985153
0.039216	0.051954	0.1387	0.4	0.222535	0.338983	0.254352	0.251987	0.24962	0.255838	0.02742	0.206897	0.357143	0.282828	0.52077	0.476316	0.450327	0.561898	0.398585	0.467025	0.455724	0.391141	0.066819	0.048128	0.058914	0.090203	0.0698	0.091513	0.473333	0.353145	0.452507	0.05151	0.073675	0.080213	0.470595	0.726008	0.432099	0.494565	0.382979	0.196937	0.610195	0.0	0.051688	0.018563	0.056901	0.000465	0.113649	0.919129	0.957219	0.985153
0.039216	0.052449	0.324927	0.4	0.222535	0.338983	0.254352	0.251987	0.24962	0.255838	0.02742	0.258621	0.357143	0.328283	0.52077	0.463158	0.450327	0.561898	0.398585	0.467025	0.455724	0.391141	0.066819	0.058824	0.058914	0.090203	0.0698	0.091513	0.46	0.323071	0.426121	0.062167	0.073675	0.080213	0.470595	0.732962	0.407407	0.5	0.387234	0.199125	0.605697	0.0	0.051688	0.02507	0.056901	0.000628	0.113649	0.919129	0.957219	0.985153
0.039216	0.052944	0.220755	0.4	0.222535	0.376574	0.254352	0.251987	0.24962	0.255838	0.02742	0.206897	0.357143	0.282828	0.52077	0.456579	0.450327	0.561898	0.398585	0.467025	0.455724	0.391141	0.066819	0.058824	0.058914	0.090203	0.0698	0.091513	0.453333	0.328691	0.426121	0.062167	0.073675	0.080213	0.470595	0.730181	0.407407	0.472826	0.378723	0.194748	0.583208	0.021277	0.051688	0.025303	0.056901	0.000634	0.113649	0.919129	0.957219	0.985153
0.039216	0.053439	0.092144	0.4	0.222535	0.376574	0.254352	0.251987	0.24962	0.255838	0.02742	0.206897	0.357143	0.282828	0.52077	0.456579	0.450327	0.561898	0.398585	0.467025	0.455724	0.391141	0.066819	0.074866	0.058914	0.090203	0.0698	0.091513	0.453333	0.33431	0.432718	0.078153	0.073675	0.080213	0.470595	0.731572	0.41358	0.472826	0.378723	0.194748	0.571214	0.031915	0.051688	0.034727	0.056901	0.00087	0.113649	0.919129	0.957219	0.985153
0.039216	0.053934	0.161979	0.4	0.222535	0.376574	0.254352	0.251987	0.24962	0.255838	0.02742	0.258621	0.357143	0.328283	0.52077	0.436842	0.450327	0.561898	0.398585	0.467025	0.455724	0.391141	0.066819	0.074866	0.058914	0.090203	0.0698	0.091513	0.433333	0.304126	0.399736	0.078153	0.073675	0.080213	0.470595	0.731572	0.376543	0.483696	0.378723	0.194748	0.577211	0.021277	0.051688	0.03568	0.056901	0.000894	0.113649	0.919129	0.957219	0.985153
0.039216	0.054429	0.196896	0.4	0.222535	0.376574	0.254352	0.251987	0.24962	0.255838	0.02742	0.241379	0.357143	0.313131	0.52077	0.509211	0.450327	0.561898	0.398585	0.467025	0.455724	0.391141	0.066819	0.053476	0.058914	0.090203	0.0698	0.091513	0.506667	0.366925	0.478892	0.056839	0.073675	0.080213	0.470595	0.699583	0.450617	0.532609	0.4	0.205689	0.634183	0.0	0.051688	0.020555	0.056901	0.000515	0.113649	0.919129	0.957219	0.985153
0.039216	0.054923	0.150339	0.4	0.222535	0.376574	0.254352	0.251987	0.24962	0.255838	0.02742	0.206897	0.357143	0.282828	0.52077	0.496053	0.450327	0.561898	0.398585	0.467025	0.455724	0.391141	0.066819	0.064171	0.058914	0.090203	0.0698	0.091513	0.493333	0.357581	0.465699	0.067496	0.073675	0.080213	0.470595	0.702364	0.444444	0.5	0.387234	0.199125	0.602699	0.0	0.051688	0.026849	0.056901	0.000673	0.113649	0.919129	0.957219	0.985153
0.039216	0.055418	0.150339	0.4	0.222535	0.338983	0.254352	0.251987	0.24962	0.255838	0.02742	0.201149	0.357143	0.277778	0.52077	0.443421	0.450327	0.561898	0.398585	0.467025	0.455724	0.391141	0.066819	0.074866	0.058914	0.090203	0.0698	0.091513	0.44	0.314189	0.412929	0.078153	0.073675	0.080213	0.470595	0.744089	0.388889	0.451087	0.370213	0.190372	0.554723	0.053191	0.051688	0.035362	0.056901	0.000886	0.113649	0.919129	0.957219	0.985153
0.039216	0.055913	0.173618	0.4	0.222535	0.376574	0.254352	0.251987	0.24962	0.255838	0.02742	0.287356	0.357143	0.353535	0.52077	0.456579	0.450327	0.561898	0.398585	0.467025	0.455724	0.391141	0.066819	0.064171	0.058914	0.090203	0.0698	0.091513	0.453333	0.307897	0.412929	0.067496	0.073675	0.080213	0.470595	0.746871	0.395062	0.51087	0.391489	0.201313	0.608696	0.0	0.051688	0.028417	0.056901	0.000712	0.113649	0.919129	0.957219	0.985153
0.039216	0.056408	0.150339	0.4	0.222535	0.376574	0.254352	0.251987	0.24962	0.255838	0.02742	0.149425	0.357143	0.232323	0.52077	0.469737	0.450327	0.561898	0.398585	0.467025	0.455724	0.391141	0.066819	0.053476	0.058914	0.090203	0.0698	0.091513	0.466667	0.332969	0.439314	0.056839	0.073675	0.080213	0.470595	0.749652	0.41358	0.434783	0.365957	0.188184	0.562219	0.042553	0.051688	0.021791	0.056901	0.000546	0.113649	0.919129	0.957219	0.985153
0.039216	0.056903	0.150339	0.4	0.222535	0.338983	0.254352	0.251987	0.24962	0.255838	0.02742	0.149425	0.357143	0.232323	0.52077	0.45	0.450327	0.561898	0.398585	0.467025	0.455724	0.391141	0.066819	0.096257	0.058914	0.090203	0.0698	0.091513	0.446667	0.319344	0.419525	0.099467	0.073675	0.080213	0.470595	0.771905	0.401235	0.407609	0.353191	0.181619	0.515742	0.117021	0.051688	0.048259	0.056901	0.001209	0.113649	0.919129	0.957219	0.985153
0.039216	0.057397	0.220175	0.4	0.222535	0.376574	0.254352	0.251987	0.24962	0.255838	0.02742	0.206897	0.357143	0.282828	0.52077	0.430263	0.450327	0.561898	0.398585	0.467025	0.455724	0.391141	0.066819	0.096257	0.058914	0.090203	0.0698	0.091513	0.426667	0.320976	0.406332	0.099467	0.073675	0.080213	0.470595	0.77886	0.388889	0.445652	0.365957	0.188184	0.542729	0.06383	0.051688	0.049563	0.056901	0.001241	0.113649	0.919129	0.957219	0.985153
0.039216	0.057892	0.255092	0.4	0.222535	0.0	0.254352	0.251987	0.24962	0.255838	0.02742	0.234166	0.357143	0.505051	0.52077	0.403947	0.450327	0.561898	0.398585	0.467025	0.455724	0.391141	0.066819	0.069519	0.058914	0.090203	0.0698	0.091513	0.4	0.285323	0.373351	0.072824	0.073675	0.080213	0.470595	0.789986	0.364198	0.603261	0.46383	0.273523	0.649175	0.010638	0.051688	0.033871	0.056901	0.000848	0.113649	0.919129	0.957219	0.985153
0.039216	0.058387	0.127061	0.4	0.49411	0.338983	0.254352	0.251987	0.24962	0.255838	0.02742	0.258621	0.357143	0.328283	0.52077	0.484239	0.450327	0.561898	0.398585	0.467025	0.455724	0.391141	0.066819	0.054051	0.058914	0.090203	0.0698	0.091513	0.479874	0.32809	0.444787	0.058048	0.073675	0.080213	0.470595	0.544169	0.403256	0.493125	0.405876	0.225272	0.604131	0.07157	0.051688	0.026342	0.056901	0.01594	0.113649	0.67823	0.72867	0.754653
0.039216	0.058882	0.150339	0.4	0.225352	0.376574	0.254352	0.251987	0.24962	0.255838	0.02742	0.287356	0.357143	0.353535	0.52077	0.482895	0.450327	0.561898	0.398585	0.467025	0.455724	0.391141	0.066819	0.074866	0.058914	0.090203	0.0698	0.091513	0.48	0.332427	0.44591	0.078153	0.073675	0.080213	0.470595	0.721836	0.419753	0.532609	0.4	0.205689	0.617691	0.0	0.051688	0.033456	0.056901	0.000838	0.113649	0.916019	0.960784	0.985153
0.039216	0.059377	0.161979	0.4	0.225352	0.376574	0.254352	0.251987	0.24962	0.255838	0.02742	0.241379	0.357143	0.313131	0.52077	0.45	0.450327	0.561898	0.398585	0.467025	0.455724	0.391141	0.066819	0.058824	0.058914	0.090203	0.0698	0.091513	0.446667	0.318688	0.419525	0.062167	0.073675	0.080213	0.470595	0.717663	0.395062	0.483696	0.378723	0.194748	0.590705	0.010638	0.051688	0.025537	0.056901	0.00064	0.113649	0.916019	0.960784	0.985153
0.039216	0.059871	0.161979	0.4	0.225352	0.338983	0.254352	0.251987	0.24962	0.255838	0.02742	0.258621	0.357143	0.328283	0.52077	0.417105	0.450327	0.561898	0.398585	0.467025	0.455724	0.391141	0.066819	0.058824	0.058914	0.090203	0.0698	0.091513	0.413333	0.294712	0.386544	0.062167	0.073675	0.080213	0.470595	0.724618	0.364198	0.467391	0.374468	0.19256	0.578711	0.021277	0.051688	0.026705	0.056901	0.000669	0.113649	0.916019	0.960784	0.985153
0.039216	0.060366	0.185257	0.4	0.225352	0.169492	0.254352	0.251987	0.24962	0.255838	0.02742	0.201149	0.357143	0.277778	0.52077	0.397368	0.450327	0.561898	0.398585	0.467025	0.455724	0.391141	0.066819	0.064171	0.058914	0.090203	0.0698	0.091513	0.393333	0.280429	0.366755	0.067496	0.073675	0.080213	0.470595	0.734353	0.345679	0.413043	0.353191	0.181619	0.530735	0.085106	0.051688	0.03077	0.056901	0.000771	0.113649	0.916019	0.960784	0.985153
0.039216	0.060861	0.115422	0.4	0.225352	0.338983	0.254352	0.251987	0.24962	0.255838	0.02742	0.350575	0.357143	0.409091	0.52077	0.436842	0.450327	0.561898	0.398585	0.467025	0.455724	0.391141	0.066819	0.053476	0.058914	0.090203	0.0698	0.091513	0.433333	0.308993	0.406332	0.056839	0.073675	0.080213	0.470595	0.720445	0.382716	0.543478	0.4	0.205689	0.632684	0.0	0.051688	0.02282	0.056901	0.000572	0.113649	0.916019	0.960784	0.985153
0.039216	0.061356	0.243453	0.4	0.225352	0.169492	0.254352	0.251987	0.24962	0.255838	0.02742	0.344828	0.357143	0.40404	0.52077	0.456579	0.450327	0.561898	0.398585	0.467025	0.455724	0.391141	0.066819	0.053476	0.058914	0.090203	0.0698	0.091513	0.453333	0.328565	0.426121	0.056839	0.073675	0.080213	0.470595	0.714882	0.407407	0.565217	0.408511	0.221007	0.644678	0.0	0.051688	0.022203	0.056901	0.000556	0.113649	0.916019	0.960784	0.985153
0.039216	0.061851	0.127061	0.4	0.225352	0.376574	0.254352	0.251987	0.24962	0.255838	0.02742	0.206897	0.357143	0.282828	0.52077	0.469737	0.450327	0.561898	0.398585	0.467025	0.455724	0.391141	0.066819	0.058824	0.058914	0.090203	0.0698	0.091513	0.466667	0.338281	0.439314	0.062167	0.073675	0.080213	0.470595	0.7121	0.419753	0.483696	0.378723	0.194748	0.590705	0.010638	0.051688	0.024836	0.056901	0.000622	0.113649	0.916019	0.960784	0.985153
0.039216	0.062345	0.1387	0.4	0.225352	0.376574	0.254352	0.251987	0.24962	0.255838	0.02742	0.258621	0.357143	0.328283	0.52077	0.456579	0.450327	0.561898	0.398585	0.467025	0.455724	0.391141	0.066819	0.069519	0.058914	0.090203	0.0698	0.091513	0.453333	0.323684	0.426121	0.072824	0.073675	0.080213	0.470595	0.710709	0.401235	0.5	0.387234	0.199125	0.593703	0.010638	0.051688	0.031556	0.056901	0.00079	0.113649	0.916019	0.960784	0.985153
0.039216	0.06284	0.220755	0.4	0.225352	0.376574	0.254352	0.251987	0.24962	0.255838	0.02742	0.206897	0.357143	0.282828	0.52077	0.252632	0.450327	0.561898	0.398585	0.467025	0.455724	0.391141	0.066819	0.042781	0.058914	0.090203	0.0698	0.091513	0.246667	0.179649	0.221636	0.046181	0.073675	0.080213	0.470595	0.684284	0.209877	0.298913	0.293617	0.150985	0.452774	0.297872	0.051688	0.020619	0.056901	0.000517	0.113649	0.916019	0.960784	0.985153
0.039216	0.063335	0.185257	0.4	0.225352	0.338983	0.254352	0.251987	0.24962	0.255838	0.02742	0.258621	0.357143	0.328283	0.52077	0.417105	0.450327	0.561898	0.398585	0.467025	0.455724	0.391141	0.066819	0.042781	0.058914	0.090203	0.0698	0.091513	0.413333	0.299528	0.386544	0.046181	0.073675	0.080213	0.470595	0.713491	0.364198	0.472826	0.374468	0.19256	0.589205	0.010638	0.051688	0.016864	0.056901	0.000423	0.113649	0.916019	0.960784	0.985153
0.039216	0.06383	0.196896	0.4	0.225352	0.338983	0.254352	0.251987	0.24962	0.255838	0.02742	0.482759	0.357143	0.525253	0.52077	0.384211	0.450327	0.561898	0.398585	0.467025	0.455724	0.391141	0.066819	0.048128	0.058914	0.090203	0.0698	0.091513	0.38	0.286025	0.360158	0.05151	0.073675	0.080213	0.470595	0.713491	0.351852	0.608696	0.47234	0.273523	0.65967	0.010638	0.051688	0.021058	0.056901	0.000528	0.113649	0.916019	0.960784	0.985153
0.039216	0.064325	0.115422	0.4	0.225352	0.376574	0.254352	0.251987	0.24962	0.255838	0.02742	0.155172	0.357143	0.237374	0.52077	0.403947	0.450327	0.561898	0.398585	0.467025	0.455724	0.391141	0.066819	0.053476	0.058914	0.090203	0.0698	0.091513	0.4	0.290206	0.373351	0.056839	0.073675	0.080213	0.470595	0.716273	0.351852	0.38587	0.340426	0.175055	0.52024	0.106383	0.051688	0.02385	0.056901	0.000598	0.113649	0.916019	0.960784	0.985153
0.039216	0.064819	0.173618	0.4	0.225352	0.338983	0.254352	0.251987	0.24962	0.255838	0.02742	0.206897	0.357143	0.282828	0.52077	0.377632	0.450327	0.561898	0.398585	0.467025	0.455724	0.391141	0.066819	0.058824	0.058914	0.090203	0.0698	0.091513	0.373333	0.281576	0.353562	0.062167	0.073675	0.080213	0.470595	0.717663	0.339506	0.413043	0.353191	0.181619	0.532234	0.085106	0.051688	0.028107	0.056901	0.000704	0.113649	0.916019	0.960784	0.985153
0.039216	0.065314	0.301649	0.4	0.225352	0.376574	0.254352	0.251987	0.24962	0.255838	0.02742	0.149425	0.357143	0.232323	0.52077	0.45	0.450327	0.561898	0.398585	0.467025	0.455724	0.391141	0.066819	0.053476	0.058914	0.090203	0.0698	0.091513	0.446667	0.313396	0.412929	0.056839	0.073675	0.080213	0.470595	0.702364	0.388889	0.413043	0.353191	0.181619	0.544228	0.06383	0.051688	0.022408	0.056901	0.000562	0.113649	0.916019	0.960784	0.985153
0.039216	0.065809	0.371484	0.4	0.225352	0.376574	0.254352	0.251987	0.24962	0.255838	0.02742	0.247126	0.357143	0.318182	0.52077	0.469737	0.450327	0.561898	0.398585	0.467025	0.455724	0.391141	0.066819	0.042781	0.058914	0.090203	0.0698	0.091513	0.466667	0.35331	0.452507	0.046181	0.073675	0.080213	0.470595	0.696801	0.425926	0.516304	0.391489	0.201313	0.622189	0.0	0.051688	0.015662	0.056901	0.000393	0.113649	0.916019	0.960784	0.985153
0.039216	0.066304	0.534433	0.4	0.225352	0.376574	0.254352	0.251987	0.24962	0.255838	0.02742	0.258621	0.357143	0.328283	0.52077	0.463158	0.450327	0.561898	0.398585	0.467025	0.455724	0.391141	0.066819	0.058824	0.058914	0.090203	0.0698	0.091513	0.46	0.343897	0.439314	0.062167	0.073675	0.080213	0.470595	0.698192	0.419753	0.516304	0.391489	0.201313	0.613193	0.0	0.051688	0.02507	0.056901	0.000628	0.113649	0.916019	0.960784	0.985153
0.039216	0.066799	0.231814	0.4	0.225352	0.376574	0.254352	0.251987	0.24962	0.255838	0.02742	0.172414	0.357143	0.252525	0.52077	0.403947	0.450327	0.561898	0.398585	0.467025	0.455724	0.391141	0.066819	0.048128	0.058914	0.090203	0.0698	0.091513	0.4	0.191748	0.307388	0.05151	0.073675	0.080213	0.470595	0.710709	0.283951	0.342391	0.319149	0.164114	0.493253	0.170213	0.051688	0.020524	0.056901	0.000514	0.113649	0.916019	0.960784	0.985153
0.039216	0.067293	0.127061	0.4	0.225352	0.338983	0.254352	0.251987	0.24962	0.255838	0.02742	0.08046	0.357143	0.171717	0.52077	0.423684	0.450327	0.561898	0.398585	0.467025	0.455724	0.391141	0.066819	0.058824	0.058914	0.090203	0.0698	0.091513	0.42	0.304717	0.39314	0.062167	0.073675	0.080213	0.470595	0.721836	0.376543	0.353261	0.323404	0.166302	0.47976	0.212766	0.051688	0.026471	0.056901	0.000663	0.113649	0.916019	0.960784	0.985153
0.039216	0.067788	0.150339	0.4	0.225352	0.376574	0.254352	0.251987	0.24962	0.255838	0.02742	0.212644	0.357143	0.287879	0.52077	0.436842	0.450327	0.561898	0.398585	0.467025	0.455724	0.391141	0.066819	0.053476	0.058914	0.090203	0.0698	0.091513	0.433333	0.308993	0.406332	0.056839	0.073675	0.080213	0.470595	0.720445	0.382716	0.451087	0.370213	0.190372	0.572714	0.031915	0.051688	0.02282	0.056901	0.000572	0.113649	0.916019	0.960784	0.985153
0.039216	0.068283	0.185257	0.4	0.225352	0.338983	0.254352	0.251987	0.24962	0.255838	0.02742	0.201149	0.357143	0.277778	0.52077	0.430263	0.450327	0.561898	0.398585	0.467025	0.455724	0.391141	0.066819	0.053476	0.058914	0.090203	0.0698	0.091513	0.426667	0.309385	0.399736	0.056839	0.073675	0.080213	0.470595	0.720445	0.376543	0.440217	0.365957	0.188184	0.563718	0.031915	0.051688	0.023026	0.056901	0.000577	0.113649	0.916019	0.960784	0.985153
0.039216	0.068778	0.150339	0.4	0.225352	0.376574	0.254352	0.251987	0.24962	0.255838	0.02742	0.287356	0.357143	0.353535	0.52077	0.423684	0.450327	0.561898	0.398585	0.467025	0.455724	0.391141	0.066819	0.053476	0.058914	0.090203	0.0698	0.091513	0.42	0.289022	0.386544	0.056839	0.073675	0.080213	0.470595	0.713491	0.364198	0.48913	0.382979	0.196937	0.595202	0.010638	0.051688	0.023232	0.056901	0.000582	0.113649	0.916019	0.960784	0.985153
0.039216	0.069273	0.080504	0.4	0.225352	0.338983	0.254352	0.251987	0.24962	0.255838	0.02742	0.367816	0.357143	0.424242	0.52077	0.410526	0.450327	0.561898	0.398585	0.467025	0.455724	0.391141	0.066819	0.058824	0.058914	0.090203	0.0698	0.091513	0.406667	0.295127	0.379947	0.062167	0.073675	0.080213	0.470595	0.7121	0.364198	0.538043	0.4	0.205689	0.623688	0.0	0.051688	0.026938	0.056901	0.000675	0.113649	0.916019	0.960784	0.985153
0.039216	0.069767	0.208535	0.4	0.225352	0.376574	0.254352	0.251987	0.24962	0.255838	0.02742	0.206897	0.357143	0.282828	0.52077	0.397368	0.450327	0.561898	0.398585	0.467025	0.455724	0.391141	0.066819	0.053476	0.058914	0.090203	0.0698	0.091513	0.393333	0.285411	0.366755	0.056839	0.073675	0.080213	0.470595	0.714882	0.345679	0.418478	0.357447	0.183807	0.545727	0.06383	0.051688	0.024056	0.056901	0.000603	0.113649	0.916019	0.960784	0.985153
0.039216	0.070262	0.371484	0.4	0.225352	0.338983	0.254352	0.251987	0.24962	0.255838	0.02742	0.344828	0.357143	0.40404	0.52077	0.377632	0.450327	0.561898	0.398585	0.467025	0.455724	0.391141	0.066819	0.058824	0.058914	0.090203	0.0698	0.091513	0.373333	0.271154	0.346966	0.062167	0.073675	0.080213	0.470595	0.730181	0.333333	0.5	0.387234	0.199125	0.596702	0.010638	0.051688	0.028107	0.056901	0.000704	0.113649	0.916019	0.960784	0.985153
0.039216	0.070757	0.185257	0.4	0.225352	0.338983	0.254352	0.251987	0.24962	0.255838	0.02742	0.41954	0.357143	0.469697	0.52077	0.397368	0.450327	0.561898	0.398585	0.467025	0.455724	0.391141	0.066819	0.058824	0.058914	0.090203	0.0698	0.091513	0.393333	0.295958	0.373351	0.062167	0.073675	0.080213	0.470595	0.720445	0.358025	0.576087	0.421277	0.231947	0.638681	0.0	0.051688	0.027406	0.056901	0.000687	0.113649	0.916019	0.960784	0.985153
0.039216	0.071252	0.150339	0.4	0.225352	0.338983	0.254352	0.251987	0.24962	0.255838	0.02742	0.201149	0.357143	0.277778	0.52077	0.423684	0.450327	0.561898	0.398585	0.467025	0.455724	0.391141	0.066819	0.058824	0.058914	0.090203	0.0698	0.091513	0.42	0.304717	0.39314	0.062167	0.073675	0.080213	0.470595	0.716273	0.376543	0.440217	0.365957	0.188184	0.556222	0.042553	0.051688	0.026471	0.056901	0.000663	0.113649	0.916019	0.960784	0.985153
0.039216	0.071747	0.150339	0.4	0.225352	0.376574	0.254352	0.251987	0.24962	0.255838	0.02742	0.149425	0.357143	0.232323	0.52077	0.423684	0.450327	0.561898	0.398585	0.467025	0.455724	0.391141	0.066819	0.069519	0.058914	0.090203	0.0698	0.091513	0.42	0.289207	0.386544	0.072824	0.073675	0.080213	0.470595	0.721836	0.364198	0.391304	0.344681	0.177243	0.508246	0.138298	0.051688	0.033003	0.056901	0.000827	0.113649	0.916019	0.960784	0.985153
0.039216	0.072241	0.29001	0.4	0.225352	0.338983	0.254352	0.251987	0.24962	0.255838	0.02742	0.201149	0.357143	0.277778	0.52077	0.417105	0.450327	0.561898	0.398585	0.467025	0.455724	0.391141	0.066819	0.058824	0.058914	0.090203	0.0698	0.091513	0.413333	0.289502	0.379947	0.062167	0.073675	0.080213	0.470595	0.730181	0.358025	0.423913	0.357447	0.183807	0.547226	0.06383	0.051688	0.026705	0.056901	0.000669	0.113649	0.916019	0.960784	0.985153
0.039216	0.072736	0.208535	0.4	0.225352	0.338983	0.254352	0.251987	0.24962	0.255838	0.02742	0.270115	0.357143	0.338384	0.52077	0.410526	0.450327	0.561898	0.398585	0.467025	0.455724	0.391141	0.066819	0.069519	0.058914	0.090203	0.0698	0.091513	0.406667	0.284867	0.373351	0.072824	0.073675	0.080213	0.470595	0.7121	0.351852	0.467391	0.374468	0.19256	0.569715	0.031915	0.051688	0.033582	0.056901	0.000841	0.113649	0.916019	0.960784	0.985153
0.039216	0.073231	0.406402	0.4	0.225352	0.376574	0.254352	0.251987	0.24962	0.255838	0.02742	0.206897	0.357143	0.282828	0.52077	0.397368	0.450327	0.561898	0.398585	0.467025	0.455724	0.391141	0.066819	0.064171	0.058914	0.090203	0.0698	0.091513	0.393333	0.285661	0.366755	0.067496	0.073675	0.080213	0.470595	0.737135	0.351852	0.423913	0.357447	0.183807	0.538231	0.074468	0.051688	0.03077	0.056901	0.000771	0.113649	0.916019	0.960784	0.985153
0.039216	0.073726	0.278371	0.4	0.225352	0.376574	0.254352	0.251987	0.24962	0.255838	0.02742	0.201149	0.357143	0.277778	0.52077	0.423684	0.450327	0.561898	0.398585	0.467025	0.455724	0.391141	0.066819	0.058824	0.058914	0.090203	0.0698	0.091513	0.42	0.304717	0.39314	0.062167	0.073675	0.080213	0.470595	0.732962	0.376543	0.440217	0.365957	0.188184	0.557721	0.042553	0.051688	0.026471	0.056901	0.000663	0.113649	0.916019	0.960784	0.985153
0.039216	0.074221	0.231814	0.4	0.225352	0.376574	0.254352	0.251987	0.24962	0.255838	0.02742	0.229885	0.357143	0.30303	0.52077	0.436842	0.450327	0.561898	0.398585	0.467025	0.455724	0.391141	0.066819	0.053476	0.058914	0.090203	0.0698	0.091513	0.433333	0.308993	0.406332	0.056839	0.073675	0.080213	0.470595	0.726008	0.382716	0.467391	0.374468	0.19256	0.581709	0.021277	0.051688	0.02282	0.056901	0.000572	0.113649	0.916019	0.960784	0.985153
0.039216	0.074715	0.324927	0.4	0.228169	0.376574	0.254352	0.251987	0.24962	0.255838	0.02742	0.258621	0.357143	0.328283	0.52077	0.594737	0.450327	0.561898	0.398585	0.467025	0.455724	0.391141	0.066819	0.053476	0.058914	0.090203	0.0698	0.091513	0.593333	0.418902	0.558047	0.056839	0.073675	0.080213	0.470595	0.713491	0.537037	0.619565	0.519149	0.301969	0.692654	0.042553	0.051688	0.017878	0.056901	0.000448	0.113649	0.900467	0.97148	0.981659
0.039216	0.07521	0.406402	0.4	0.228169	0.376574	0.254352	0.251987	0.24962	0.255838	0.02742	0.155172	0.357143	0.237374	0.52077	0.601316	0.450327	0.561898	0.398585	0.467025	0.455724	0.391141	0.066819	0.048128	0.058914	0.090203	0.0698	0.091513	0.6	0.42877	0.57124	0.05151	0.073675	0.080213	0.470595	0.706537	0.537037	0.548913	0.408511	0.218818	0.65967	0.010638	0.051688	0.015178	0.056901	0.000381	0.113649	0.900467	0.97148	0.981659
0.039216	0.075705	0.394762	0.4	0.228169	0.376574	0.254352	0.251987	0.24962	0.255838	0.02742	0.068966	0.357143	0.161616	0.52077	0.535526	0.450327	0.561898	0.398585	0.467025	0.455724	0.391141	0.066819	0.058824	0.058914	0.090203	0.0698	0.091513	0.533333	0.396631	0.511873	0.062167	0.073675	0.080213	0.470595	0.713491	0.487654	0.445652	0.365957	0.188184	0.565217	0.031915	0.051688	0.0225	0.056901	0.000564	0.113649	0.900467	0.97148	0.981659
0.039216	0.0762	0.1387	0.4	0.228169	0.376574	0.254352	0.251987	0.24962	0.255838	0.02742	0.206897	0.357143	0.282828	0.52077	0.528947	0.450327	0.561898	0.398585	0.467025	0.455724	0.391141	0.066819	0.058824	0.058914	0.090203	0.0698	0.091513	0.526667	0.381434	0.498681	0.062167	0.073675	0.080213	0.470595	0.719054	0.475309	0.532609	0.4	0.205689	0.629685	0.0	0.051688	0.022734	0.056901	0.00057	0.113649	0.900467	0.97148	0.981659
0.039216	0.076695	0.161979	0.4	0.228169	0.338983	0.254352	0.251987	0.24962	0.255838	0.02742	0.206897	0.357143	0.282828	0.52077	0.542105	0.450327	0.561898	0.398585	0.467025	0.455724	0.391141	0.066819	0.053476	0.058914	0.090203	0.0698	0.091513	0.54	0.3909	0.511873	0.056839	0.073675	0.080213	0.470595	0.714882	0.487654	0.538043	0.4	0.205689	0.641679	0.0	0.051688	0.019526	0.056901	0.000489	0.113649	0.900467	0.97148	0.981659
0.039216	0.07719	0.161979	0.4	0.228169	0.376574	0.254352	0.251987	0.24962	0.255838	0.02742	0.206897	0.357143	0.282828	0.52077	0.515789	0.450327	0.561898	0.398585	0.467025	0.455724	0.391141	0.066819	0.053476	0.058914	0.090203	0.0698	0.091513	0.513333	0.37172	0.485488	0.056839	0.073675	0.080213	0.470595	0.719054	0.462963	0.516304	0.391489	0.201313	0.623688	0.0	0.051688	0.020349	0.056901	0.00051	0.113649	0.900467	0.97148	0.981659
0.039216	0.077684	0.196896	0.4	0.228169	0.338983	0.254352	0.251987	0.24962	0.255838	0.02742	0.12069	0.357143	0.207071	0.52077	0.496053	0.450327	0.561898	0.398585	0.467025	0.455724	0.391141	0.066819	0.053476	0.058914	0.090203	0.0698	0.091513	0.493333	0.346966	0.459103	0.056839	0.073675	0.080213	0.470595	0.726008	0.432099	0.434783	0.361702	0.185996	0.56072	0.042553	0.051688	0.020967	0.056901	0.000525	0.113649	0.900467	0.97148	0.981659
0.039216	0.078179	0.103783	0.4	0.228169	0.376574	0.254352	0.251987	0.24962	0.255838	0.02742	0.206897	0.357143	0.282828	0.52077	0.548684	0.450327	0.561898	0.398585	0.467025	0.455724	0.391141	0.066819	0.053476	0.058914	0.090203	0.0698	0.091513	0.546667	0.400875	0.525066	0.056839	0.073675	0.080213	0.470595	0.714882	0.5	0.554348	0.405876	0.225272	0.649175	0.010638	0.051688	0.01932	0.056901	0.000484	0.113649	0.900467	0.97148	0.981659
0.039216	0.078674	0.313288	0.4	0.228169	0.376574	0.254352	0.251987	0.24962	0.255838	0.02742	0.206897	0.357143	0.282828	0.52077	0.515789	0.450327	0.561898	0.398585	0.467025	0.455724	0.391141	0.066819	0.058824	0.058914	0.090203	0.0698	0.091513	0.513333	0.366641	0.485488	0.062167	0.073675	0.080213	0.470595	0.721836	0.45679	0.51087	0.391489	0.201313	0.617691	0.0	0.051688	0.023201	0.056901	0.000581	0.113649	0.900467	0.97148	0.981659
0.039216	0.079169	0.1387	0.4	0.228169	0.376574	0.254352	0.251987	0.24962	0.255838	0.02742	0.206897	0.357143	0.282828	0.52077	0.555263	0.450327	0.561898	0.398585	0.467025	0.455724	0.391141	0.066819	0.064171	0.058914	0.090203	0.0698	0.091513	0.553333	0.39029	0.51847	0.067496	0.073675	0.080213	0.470595	0.709318	0.493827	0.543478	0.405876	0.225272	0.637181	0.0	0.051688	0.024496	0.056901	0.000614	0.113649	0.900467	0.97148	0.981659
0.039216	0.079664	0.150339	0.4	0.228169	0.338983	0.254352	0.251987	0.24962	0.255838	0.02742	0.206897	0.357143	0.282828	0.52077	0.528947	0.450327	0.561898	0.398585	0.467025	0.455724	0.391141	0.066819	0.058824	0.058914	0.090203	0.0698	0.091513	0.526667	0.376231	0.498681	0.062167	0.073675	0.080213	0.470595	0.710709	0.469136	0.521739	0.395745	0.203501	0.604131	0.0	0.051688	0.022734	0.056901	0.00057	0.113649	0.900467	0.97148	0.981659
0.039216	0.080158	0.313288	0.4	0.228169	0.376574	0.254352	0.251987	0.24962	0.255838	0.02742	0.08046	0.357143	0.171717	0.52077	0.502632	0.450327	0.561898	0.398585	0.467025	0.455724	0.391141	0.066819	0.064171	0.058914	0.090203	0.0698	0.091513	0.5	0.362376	0.472296	0.067496	0.073675	0.080213	0.470595	0.713491	0.450617	0.418478	0.357447	0.183807	0.535232	0.085106	0.051688	0.026588	0.056901	0.000666	0.113649	0.900467	0.97148	0.981659
0.039216	0.080653	0.255092	0.4	0.228169	0.338983	0.254352	0.251987	0.24962	0.255838	0.02742	0.206897	0.357143	0.282828	0.52077	0.502632	0.450327	0.561898	0.398585	0.467025	0.455724	0.391141	0.066819	0.064171	0.058914	0.090203	0.0698	0.091513	0.5	0.362376	0.472296	0.067496	0.073675	0.080213	0.470595	0.717663	0.450617	0.51087	0.391489	0.201313	0.608696	0.0	0.051688	0.026588	0.056901	0.000666	0.113649	0.900467	0.97148	0.981659
0.039216	0.081148	0.359845	0.4	0.228169	0.376574	0.254352	0.251987	0.24962	0.255838	0.02742	0.206897	0.357143	0.282828	0.52077	0.496053	0.450327	0.561898	0.398585	0.467025	0.455724	0.391141	0.066819	0.058824	0.058914	0.090203	0.0698	0.091513	0.493333	0.352255	0.465699	0.062167	0.073675	0.080213	0.470595	0.714882	0.438272	0.494565	0.387234	0.199125	0.604198	0.0	0.051688	0.023902	0.056901	0.000599	0.113649	0.900467	0.97148	0.981659
0.039216	0.081643	0.301649	0.4	0.228169	0.376574	0.254352	0.251987	0.24962	0.255838	0.02742	0.201149	0.357143	0.277778	0.52077	0.496053	0.450327	0.561898	0.398585	0.467025	0.455724	0.391141	0.066819	0.064171	0.058914	0.090203	0.0698	0.091513	0.493333	0.352356	0.465699	0.067496	0.073675	0.080213	0.470595	0.720445	0.438272	0.494565	0.387234	0.199125	0.596702	0.010638	0.051688	0.026849	0.056901	0.000673	0.113649	0.900467	0.97148	0.981659
0.039216	0.082138	0.1387	0.4	0.228169	0.169492	0.254352	0.251987	0.24962	0.255838	0.02742	0.206897	0.357143	0.282828	0.52077	0.476316	0.450327	0.561898	0.398585	0.467025	0.455724	0.391141	0.066819	0.064171	0.058914	0.090203	0.0698	0.091513	0.473333	0.33797	0.44591	0.067496	0.073675	0.080213	0.470595	0.721836	0.419753	0.483696	0.378723	0.194748	0.586207	0.010638	0.051688	0.027633	0.056901	0.000692	0.113649	0.900467	0.97148	0.981659
0.039216	0.082632	0.243453	0.4	0.228169	0.338983	0.254352	0.251987	0.24962	0.255838	0.02742	0.206897	0.357143	0.282828	0.52077	0.436842	0.450327	0.561898	0.398585	0.467025	0.455724	0.391141	0.066819	0.069519	0.058914	0.090203	0.0698	0.091513	0.433333	0.330287	0.419525	0.072824	0.073675	0.080213	0.470595	0.719054	0.401235	0.461957	0.374468	0.19256	0.565217	0.031915	0.051688	0.032424	0.056901	0.000812	0.113649	0.900467	0.97148	0.981659
0.039216	0.083127	0.150339	0.4	0.228169	0.376574	0.254352	0.251987	0.24962	0.255838	0.02742	0.206897	0.357143	0.282828	0.52077	0.436842	0.450327	0.561898	0.398585	0.467025	0.455724	0.391141	0.066819	0.048128	0.058914	0.090203	0.0698	0.091513	0.433333	0.35019	0.432718	0.05151	0.073675	0.080213	0.470595	0.716273	0.41358	0.472826	0.378723	0.194748	0.592204	0.010638	0.051688	0.019633	0.056901	0.000492	0.113649	0.900467	0.97148	0.981659
0.039216	0.083622	0.196896	0.4	0.228169	0.376574	0.254352	0.251987	0.24962	0.255838	0.02742	0.172414	0.357143	0.252525	0.52077	0.502632	0.450327	0.561898	0.398585	0.467025	0.455724	0.391141	0.066819	0.053476	0.058914	0.090203	0.0698	0.091513	0.5	0.36213	0.472296	0.056839	0.073675	0.080213	0.470595	0.719054	0.450617	0.483696	0.382979	0.196937	0.598201	0.010638	0.051688	0.020761	0.056901	0.00052	0.113649	0.900467	0.97148	0.981659
0.039216	0.084117	0.278371	0.4	0.228169	0.376574	0.254352	0.251987	0.24962	0.255838	0.02742	0.206897	0.357143	0.282828	0.52077	0.528947	0.450327	0.561898	0.398585	0.467025	0.455724	0.391141	0.066819	0.058824	0.058914	0.090203	0.0698	0.091513	0.526667	0.371027	0.492084	0.062167	0.073675	0.080213	0.470595	0.7121	0.462963	0.521739	0.395745	0.203501	0.623688	0.0	0.051688	0.022734	0.056901	0.00057	0.113649	0.900467	0.97148	0.981659
0.039216	0.084612	0.452958	0.4	0.228169	0.376574	0.254352	0.251987	0.24962	0.255838	0.02742	0.344828	0.357143	0.40404	0.52077	0.496053	0.450327	0.561898	0.398585	0.467025	0.455724	0.391141	0.066819	0.064171	0.058914	0.090203	0.0698	0.091513	0.493333	0.37325	0.478892	0.067496	0.073675	0.080213	0.470595	0.713491	0.462963	0.61413	0.493617	0.28884	0.667166	0.021277	0.051688	0.026849	0.056901	0.000673	0.113649	0.900467	0.97148	0.981659
0.039216	0.085106	0.161979	0.4	0.228169	0.376574	0.254352	0.251987	0.24962	0.255838	0.02742	0.206897	0.357143	0.282828	0.52077	0.509211	0.450327	0.561898	0.398585	0.467025	0.455724	0.391141	0.066819	0.064171	0.058914	0.090203	0.0698	0.091513	0.506667	0.372394	0.485488	0.067496	0.073675	0.080213	0.470595	0.710709	0.462963	0.516304	0.391489	0.201313	0.614693	0.0	0.051688	0.026326	0.056901	0.00066	0.113649	0.900467	0.97148	0.981659
0.039216	0.085601	0.161979	0.4	0.228169	0.338983	0.254352	0.251987	0.24962	0.255838	0.02742	0.155172	0.357143	0.237374	0.52077	0.509211	0.450327	0.561898	0.398585	0.467025	0.455724	0.391141	0.066819	0.053476	0.058914	0.090203	0.0698	0.091513	0.506667	0.346186	0.465699	0.056839	0.073675	0.080213	0.470595	0.7121	0.438272	0.461957	0.374468	0.19256	0.584708	0.010638	0.051688	0.020555	0.056901	0.000515	0.113649	0.900467	0.97148	0.981659
0.039216	0.086096	0.266731	0.4	0.228169	0.338983	0.254352	0.251987	0.24962	0.255838	0.02742	0.206897	0.357143	0.282828	0.52077	0.443421	0.450327	0.561898	0.398585	0.467025	0.455724	0.391141	0.066819	0.069519	0.058914	0.090203	0.0698	0.091513	0.44	0.319342	0.412929	0.072824	0.073675	0.080213	0.470595	0.72879	0.395062	0.461957	0.374468	0.19256	0.565217	0.031915	0.051688	0.032135	0.056901	0.000805	0.113649	0.900467	0.97148	0.981659
0.039216	0.086591	0.068865	0.4	0.49411	0.376574	0.254352	0.251987	0.24962	0.255838	0.02742	0.212644	0.357143	0.287879	0.52077	0.484239	0.450327	0.561898	0.398585	0.467025	0.455724	0.391141	0.066819	0.054051	0.058914	0.090203	0.0698	0.091513	0.479874	0.32809	0.444787	0.058048	0.073675	0.080213	0.470595	0.544169	0.403256	0.493125	0.405876	0.225272	0.604131	0.07157	0.051688	0.026342	0.056901	0.01594	0.113649	0.67823	0.72867	0.754653
0.039216	0.087086	0.173618	0.4	0.49411	0.376574	0.254352	0.251987	0.24962	0.255838	0.02742	0.201149	0.357143	0.277778	0.52077	0.484239	0.450327	0.561898	0.398585	0.467025	0.455724	0.391141	0.066819	0.054051	0.058914	0.090203	0.0698	0.091513	0.479874	0.32809	0.444787	0.058048	0.073675	0.080213	0.470595	0.544169	0.403256	0.493125	0.405876	0.225272	0.604131	0.07157	0.051688	0.026342	0.056901	0.01594	0.113649	0.67823	0.72867	0.754653
0.039216	0.08758	0.313288	0.4	0.49411	0.376574	0.254352	0.251987	0.24962	0.255838	0.02742	0.258621	0.357143	0.328283	0.52077	0.484239	0.450327	0.561898	0.398585	0.467025	0.455724	0.391141	0.066819	0.054051	0.058914	0.090203	0.0698	0.091513	0.479874	0.32809	0.444787	0.058048	0.073675	0.080213	0.470595	0.544169	0.403256	0.493125	0.405876	0.225272	0.604131	0.07157	0.051688	0.026342	0.056901	0.01594	0.113649	0.67823	0.72867	0.754653
0.039216	0.088075	0.150339	0.4	0.256338	0.376574	0.254352	0.251987	0.24962	0.255838	0.02742	0.178161	0.357143	0.257576	0.52077	0.653947	0.450327	0.561898	0.398585	0.467025	0.455724	0.391141	0.066819	0.080214	0.058914	0.090203	0.0698	0.091513	0.653333	0.478258	0.630607	0.083482	0.073675	0.080213	0.470595	0.76217	0.611111	0.63587	0.544681	0.323851	0.697151	0.053191	0.051688	0.027544	0.056901	0.00069	0.113649	0.892691	0.966132	0.974672
0.039216	0.08857	0.196896	0.4	0.256338	0.376574	0.254352	0.251987	0.24962	0.255838	0.02742	0.206897	0.357143	0.282828	0.52077	0.621053	0.450327	0.561898	0.398585	0.467025	0.455724	0.391141	0.066819	0.096257	0.058914	0.090203	0.0698	0.091513	0.62	0.459973	0.597625	0.099467	0.073675	0.080213	0.470595	0.721836	0.574074	0.603261	0.506383	0.291028	0.674663	0.021277	0.051688	0.036957	0.056901	0.000926	0.113649	0.892691	0.966132	0.974672
0.039216	0.089065	0.464597	0.4	0.256338	0.376574	0.254352	0.251987	0.24962	0.255838	0.02742	0.206897	0.357143	0.282828	0.52077	0.594737	0.450327	0.561898	0.398585	0.467025	0.455724	0.391141	0.066819	0.058824	0.058914	0.090203	0.0698	0.091513	0.593333	0.429383	0.564644	0.062167	0.073675	0.080213	0.470595	0.777469	0.549383	0.597826	0.489362	0.277899	0.67916	0.031915	0.051688	0.020398	0.056901	0.000511	0.113649	0.892691	0.966132	0.974672
0.039216	0.08956	0.220175	0.4	0.256338	0.376574	0.254352	0.251987	0.24962	0.255838	0.02742	0.206897	0.357143	0.282828	0.52077	0.588158	0.450327	0.561898	0.398585	0.467025	0.455724	0.391141	0.066819	0.058824	0.058914	0.090203	0.0698	0.091513	0.586667	0.424588	0.558047	0.062167	0.073675	0.080213	0.470595	0.777469	0.54321	0.592391	0.480851	0.271335	0.674663	0.021277	0.051688	0.020631	0.056901	0.000517	0.113649	0.892691	0.966132	0.974672
0.039216	0.090054	0.220175	0.4	0.256338	0.376574	0.254352	0.251987	0.24962	0.255838	0.02742	0.247126	0.357143	0.318182	0.52077	0.588158	0.450327	0.561898	0.398585	0.467025	0.455724	0.391141	0.066819	0.048128	0.058914	0.090203	0.0698	0.091513	0.586667	0.429494	0.564644	0.05151	0.073675	0.080213	0.470595	0.773296	0.549383	0.625	0.52766	0.306346	0.70015	0.053191	0.051688	0.015534	0.056901	0.000389	0.113649	0.892691	0.966132	0.974672
0.039216	0.090549	0.1387	0.4	0.256338	0.376574	0.254352	0.251987	0.24962	0.255838	0.02742	0.172414	0.357143	0.252525	0.52077	0.581579	0.450327	0.561898	0.398585	0.467025	0.455724	0.391141	0.066819	0.053476	0.058914	0.090203	0.0698	0.091513	0.58	0.440378	0.564644	0.056839	0.073675	0.080213	0.470595	0.776078	0.549383	0.570652	0.446809	0.247265	0.667166	0.021277	0.051688	0.01829	0.056901	0.000458	0.113649	0.892691	0.966132	0.974672
0.039216	0.091044	0.150339	0.4	0.256338	0.59322	0.254352	0.251987	0.24962	0.255838	0.02742	0.258621	0.357143	0.328283	0.52077	0.614474	0.450327	0.561898	0.398585	0.467025	0.455724	0.391141	0.066819	0.058824	0.058914	0.090203	0.0698	0.091513	0.613333	0.443767	0.584433	0.062167	0.073675	0.080213	0.470595	0.770515	0.574074	0.657609	0.565957	0.341357	0.712144	0.074468	0.051688	0.019697	0.056901	0.000494	0.113649	0.892691	0.966132	0.974672
0.039216	0.091539	0.301649	0.4	0.256338	0.376574	0.254352	0.251987	0.24962	0.255838	0.02742	0.293103	0.357143	0.358586	0.52077	0.660526	0.450327	0.561898	0.398585	0.467025	0.455724	0.391141	0.066819	0.058824	0.058914	0.090203	0.0698	0.091513	0.66	0.472137	0.630607	0.062167	0.073675	0.080213	0.470595	0.757997	0.617284	0.711957	0.642553	0.407002	0.748126	0.148936	0.051688	0.018061	0.056901	0.000453	0.113649	0.892691	0.966132	0.974672
0.039216	0.092034	0.115422	0.4	0.256338	0.376574	0.254352	0.251987	0.24962	0.255838	0.02742	0.201149	0.357143	0.277778	0.52077	0.673684	0.450327	0.561898	0.398585	0.467025	0.455724	0.391141	0.066819	0.058824	0.058914	0.090203	0.0698	0.091513	0.673333	0.481728	0.643799	0.062167	0.073675	0.080213	0.470595	0.749652	0.617284	0.657609	0.582979	0.345733	0.725637	0.095745	0.051688	0.017594	0.056901	0.000441	0.113649	0.892691	0.966132	0.974672
0.039216	0.092528	0.173618	0.4	0.256338	0.376574	0.254352	0.251987	0.24962	0.255838	0.02742	0.206897	0.357143	0.282828	0.52077	0.667105	0.450327	0.561898	0.398585	0.467025	0.455724	0.391141	0.066819	0.064171	0.058914	0.090203	0.0698	0.091513	0.666667	0.47703	0.637203	0.067496	0.073675	0.080213	0.470595	0.752434	0.617284	0.657609	0.578723	0.347921	0.721139	0.095745	0.051688	0.020052	0.056901	0.000503	0.113649	0.892691	0.966132	0.974672
0.039216	0.093023	0.313288	0.4	0.256338	0.376574	0.254352	0.251987	0.24962	0.255838	0.02742	0.206897	0.357143	0.282828	0.52077	0.667105	0.450327	0.561898	0.398585	0.467025	0.455724	0.391141	0.066819	0.053476	0.058914	0.090203	0.0698	0.091513	0.666667	0.476831	0.637203	0.056839	0.073675	0.080213	0.470595	0.741307	0.611111	0.657609	0.578723	0.343545	0.725637	0.106383	0.051688	0.015613	0.056901	0.000391	0.113649	0.892691	0.966132	0.974672
0.039216	0.093518	0.115422	0.4	0.256338	0.376574	0.254352	0.251987	0.24962	0.255838	0.02742	0.149425	0.357143	0.232323	0.52077	0.686842	0.450327	0.561898	0.398585	0.467025	0.455724	0.391141	0.066819	0.053476	0.058914	0.090203	0.0698	0.091513	0.686667	0.480868	0.650396	0.056839	0.073675	0.080213	0.470595	0.746871	0.623457	0.625	0.544681	0.31291	0.713643	0.074468	0.051688	0.014995	0.056901	0.000376	0.113649	0.892691	0.966132	0.974672
0.039216	0.094013	0.208535	0.4	0.256338	0.376574	0.254352	0.251987	0.24962	0.255838	0.02742	0.206897	0.357143	0.282828	0.52077	0.693421	0.450327	0.561898	0.398585	0.467025	0.455724	0.391141	0.066819	0.080214	0.058914	0.090203	0.0698	0.091513	0.693333	0.501756	0.663588	0.083482	0.073675	0.080213	0.470595	0.72879	0.641975	0.684783	0.617021	0.378556	0.731634	0.117021	0.051688	0.025465	0.056901	0.000638	0.113649	0.892691	0.966132	0.974672
0.039216	0.094508	0.080504	0.4	0.256338	0.376574	0.254352	0.251987	0.24962	0.255838	0.02742	0.201149	0.357143	0.277778	0.52077	0.7	0.450327	0.561898	0.398585	0.467025	0.455724	0.391141	0.066819	0.058824	0.058914	0.090203	0.0698	0.091513	0.7	0.500909	0.670185	0.062167	0.073675	0.080213	0.470595	0.72879	0.641975	0.679348	0.612766	0.369803	0.742129	0.138298	0.051688	0.01666	0.056901	0.000418	0.113649	0.892691	0.966132	0.974672
0.039216	0.095002	0.080504	0.4	0.256338	0.376574	0.254352	0.251987	0.24962	0.255838	0.02742	0.201149	0.357143	0.277778	0.52077	0.693421	0.450327	0.561898	0.398585	0.467025	0.455724	0.391141	0.066819	0.074866	0.058914	0.090203	0.0698	0.091513	0.693333	0.496399	0.663588	0.078153	0.073675	0.080213	0.470595	0.720445	0.635802	0.673913	0.6	0.363239	0.727136	0.106383	0.051688	0.023288	0.056901	0.000584	0.113649	0.892691	0.966132	0.974672
0.039216	0.095497	0.301649	0.4	0.256338	0.376574	0.254352	0.251987	0.24962	0.255838	0.02742	0.143678	0.357143	0.227273	0.52077	0.680263	0.450327	0.561898	0.398585	0.467025	0.455724	0.391141	0.066819	0.053476	0.058914	0.090203	0.0698	0.091513	0.68	0.496768	0.656992	0.056839	0.073675	0.080213	0.470595	0.719054	0.62963	0.625	0.548936	0.31291	0.715142	0.085106	0.051688	0.015201	0.056901	0.000381	0.113649	0.892691	0.966132	0.974672
0.039216	0.095992	0.1387	0.4	0.256338	0.376574	0.254352	0.251987	0.24962	0.255838	0.02742	0.149425	0.357143	0.232323	0.52077	0.693421	0.450327	0.561898	0.398585	0.467025	0.455724	0.391141	0.066819	0.053476	0.058914	0.090203	0.0698	0.091513	0.693333	0.496012	0.663588	0.056839	0.073675	0.080213	0.470595	0.710709	0.62963	0.630435	0.557447	0.317287	0.71964	0.085106	0.051688	0.014789	0.056901	0.000371	0.113649	0.892691	0.966132	0.974672
0.039216	0.096487	0.278371	0.4	0.256338	0.376574	0.254352	0.251987	0.24962	0.255838	0.02742	0.201149	0.357143	0.277778	0.52077	0.686842	0.450327	0.561898	0.398585	0.467025	0.455724	0.391141	0.066819	0.058824	0.058914	0.090203	0.0698	0.091513	0.686667	0.501704	0.663588	0.062167	0.073675	0.080213	0.470595	0.703755	0.635802	0.673913	0.608511	0.36105	0.736132	0.12766	0.051688	0.017127	0.056901	0.000429	0.113649	0.892691	0.966132	0.974672
0.039216	0.097476	0.371484	0.4	0.256338	0.376574	0.254352	0.251987	0.24962	0.255838	0.02742	0.149425	0.357143	0.232323	0.52077	0.680263	0.450327	0.561898	0.398585	0.467025	0.455724	0.391141	0.066819	0.074866	0.058914	0.090203	0.0698	0.091513	0.68	0.497308	0.656992	0.078153	0.073675	0.080213	0.470595	0.719054	0.62963	0.630435	0.548936	0.319475	0.703148	0.06383	0.051688	0.023923	0.056901	0.000599	0.113649	0.892691	0.966132	0.974672
0.039216	0.097971	0.1387	0.4	0.256338	0.376574	0.254352	0.251987	0.24962	0.255838	0.02742	0.206897	0.357143	0.282828	0.52077	0.680263	0.450327	0.561898	0.398585	0.467025	0.455724	0.391141	0.066819	0.090909	0.058914	0.090203	0.0698	0.091513	0.68	0.487072	0.650396	0.094139	0.073675	0.080213	0.470595	0.730181	0.62963	0.657609	0.582979	0.352298	0.716642	0.085106	0.051688	0.030717	0.056901	0.000769	0.113649	0.892691	0.966132	0.974672
0.039216	0.098466	0.161979	0.4	0.256338	0.376574	0.254352	0.251987	0.24962	0.255838	0.02742	0.114943	0.357143	0.20202	0.52077	0.693421	0.450327	0.561898	0.398585	0.467025	0.455724	0.391141	0.066819	0.053476	0.058914	0.090203	0.0698	0.091513	0.693333	0.501185	0.663588	0.056839	0.073675	0.080213	0.470595	0.7121	0.635802	0.61413	0.52766	0.297593	0.709145	0.06383	0.051688	0.014789	0.056901	0.000371	0.113649	0.892691	0.966132	0.974672
0.039216	0.099456	0.383123	0.4	0.256338	0.338983	0.254352	0.251987	0.24962	0.255838	0.02742	0.08046	0.357143	0.171717	0.52077	0.653947	0.450327	0.561898	0.398585	0.467025	0.455724	0.391141	0.066819	0.069519	0.058914	0.090203	0.0698	0.091513	0.653333	0.478002	0.630607	0.072824	0.073675	0.080213	0.470595	0.7121	0.598765	0.554348	0.425532	0.231947	0.653673	0.010638	0.051688	0.022873	0.056901	0.000573	0.113649	0.892691	0.966132	0.974672
0.039216	0.099951	0.406402	0.4	0.256338	0.376574	0.254352	0.251987	0.24962	0.255838	0.02742	0.12069	0.357143	0.207071	0.52077	0.660526	0.450327	0.561898	0.398585	0.467025	0.455724	0.391141	0.066819	0.069519	0.058914	0.090203	0.0698	0.091513	0.66	0.467096	0.624011	0.072824	0.073675	0.080213	0.470595	0.7121	0.592593	0.576087	0.468085	0.260394	0.670165	0.021277	0.051688	0.022583	0.056901	0.000566	0.113649	0.892691	0.966132	0.974672
0.039216	0.100445	0.383123	0.4	0.256338	0.376574	0.254352	0.251987	0.24962	0.255838	0.02742	0.258621	0.357143	0.328283	0.52077	0.660526	0.450327	0.561898	0.398585	0.467025	0.455724	0.391141	0.066819	0.058824	0.058914	0.090203	0.0698	0.091513	0.66	0.466941	0.624011	0.062167	0.073675	0.080213	0.470595	0.705146	0.598765	0.679348	0.604255	0.365427	0.730135	0.106383	0.051688	0.018061	0.056901	0.000453	0.113649	0.892691	0.966132	0.974672
0.039216	0.10094	0.115422	0.4	0.256338	0.376574	0.254352	0.251987	0.24962	0.255838	0.02742	0.155172	0.357143	0.237374	0.52077	0.653947	0.450327	0.561898	0.398585	0.467025	0.455724	0.391141	0.066819	0.074866	0.058914	0.090203	0.0698	0.091513	0.653333	0.467628	0.624011	0.078153	0.073675	0.080213	0.470595	0.709318	0.592593	0.597826	0.502128	0.284464	0.67916	0.031915	0.051688	0.025195	0.056901	0.000631	0.113649	0.892691	0.966132	0.974672
0.039216	0.101435	0.068865	0.4	0.256338	0.376574	0.254352	0.251987	0.24962	0.255838	0.02742	0.149425	0.357143	0.232323	0.52077	0.640789	0.450327	0.561898	0.398585	0.467025	0.455724	0.391141	0.066819	0.053476	0.058914	0.090203	0.0698	0.091513	0.64	0.468	0.617414	0.056839	0.073675	0.080213	0.470595	0.710709	0.58642	0.592391	0.493617	0.273523	0.688156	0.042553	0.051688	0.016437	0.056901	0.000412	0.113649	0.892691	0.966132	0.974672
0.039216	0.10193	0.371484	0.4	0.256338	0.376574	0.254352	0.251987	0.24962	0.255838	0.02742	0.206897	0.357143	0.282828	0.52077	0.647368	0.450327	0.561898	0.398585	0.467025	0.455724	0.391141	0.066819	0.058824	0.058914	0.090203	0.0698	0.091513	0.646667	0.467742	0.617414	0.062167	0.073675	0.080213	0.470595	0.713491	0.598765	0.641304	0.557447	0.326039	0.710645	0.074468	0.051688	0.018529	0.056901	0.000464	0.113649	0.892691	0.966132	0.974672
0.039216	0.102425	0.220175	0.4	0.256338	0.376574	0.254352	0.251987	0.24962	0.255838	0.02742	0.206897	0.357143	0.282828	0.52077	0.673684	0.450327	0.561898	0.398585	0.467025	0.455724	0.391141	0.066819	0.064171	0.058914	0.090203	0.0698	0.091513	0.673333	0.476611	0.637203	0.067496	0.073675	0.080213	0.470595	0.703755	0.611111	0.652174	0.574468	0.341357	0.718141	0.085106	0.051688	0.019791	0.056901	0.000496	0.113649	0.892691	0.966132	0.974672
0.039216	0.102919	0.196896	0.4	0.256338	0.376574	0.254352	0.251987	0.24962	0.255838	0.02742	0.149425	0.357143	0.232323	0.52077	0.667105	0.450327	0.561898	0.398585	0.467025	0.455724	0.391141	0.066819	0.058824	0.058914	0.090203	0.0698	0.091513	0.666667	0.476932	0.637203	0.062167	0.073675	0.080213	0.470595	0.700974	0.604938	0.608696	0.514894	0.291028	0.695652	0.053191	0.051688	0.017828	0.056901	0.000447	0.113649	0.892691	0.966132	0.974672
0.039216	0.103414	0.092144	0.4	0.256338	0.376574	0.254352	0.251987	0.24962	0.255838	0.02742	0.218391	0.357143	0.292929	0.52077	0.660526	0.450327	0.561898	0.398585	0.467025	0.455724	0.391141	0.066819	0.064171	0.058914	0.090203	0.0698	0.091513	0.66	0.482663	0.637203	0.067496	0.073675	0.080213	0.470595	0.696801	0.611111	0.663043	0.587234	0.350109	0.721139	0.095745	0.051688	0.020314	0.056901	0.000509	0.113649	0.892691	0.966132	0.974672
0.039216	0.103909	0.255092	0.4	0.256338	0.376574	0.254352	0.251987	0.24962	0.255838	0.02742	0.258621	0.357143	0.328283	0.52077	0.653947	0.450327	0.561898	0.398585	0.467025	0.455724	0.391141	0.066819	0.080214	0.058914	0.090203	0.0698	0.091513	0.653333	0.462448	0.617414	0.083482	0.073675	0.080213	0.470595	0.714882	0.592593	0.673913	0.591489	0.365427	0.716642	0.085106	0.051688	0.027544	0.056901	0.00069	0.113649	0.892691	0.966132	0.974672
0.039216	0.104404	0.196896	0.4	0.256338	0.376574	0.254352	0.251987	0.24962	0.255838	0.02742	0.149425	0.357143	0.232323	0.52077	0.627632	0.450327	0.561898	0.398585	0.467025	0.455724	0.391141	0.066819	0.053476	0.058914	0.090203	0.0698	0.091513	0.626667	0.448058	0.597625	0.056839	0.073675	0.080213	0.470595	0.713491	0.567901	0.570652	0.455319	0.249453	0.673163	0.021277	0.051688	0.016849	0.056901	0.000422	0.113649	0.892691	0.966132	0.974672
0.039216	0.105393	0.161979	0.4	0.256338	0.376574	0.254352	0.251987	0.24962	0.255838	0.02742	0.149425	0.357143	0.232323	0.52077	0.621053	0.450327	0.561898	0.398585	0.467025	0.455724	0.391141	0.066819	0.048128	0.058914	0.090203	0.0698	0.091513	0.62	0.448312	0.591029	0.05151	0.073675	0.080213	0.470595	0.716273	0.561728	0.570652	0.451064	0.245077	0.674663	0.021277	0.051688	0.014643	0.056901	0.000367	0.113649	0.892691	0.966132	0.974672
0.039216	0.105888	0.208535	0.4	0.256338	0.376574	0.254352	0.251987	0.24962	0.255838	0.02742	0.137931	0.357143	0.222222	0.52077	0.614474	0.450327	0.561898	0.398585	0.467025	0.455724	0.391141	0.066819	0.069519	0.058914	0.090203	0.0698	0.091513	0.613333	0.444001	0.584433	0.072824	0.073675	0.080213	0.470595	0.723227	0.561728	0.559783	0.425532	0.231947	0.649175	0.010638	0.051688	0.024609	0.056901	0.000617	0.113649	0.892691	0.966132	0.974672
0.039216	0.106878	0.103783	0.4	0.256338	0.376574	0.254352	0.251987	0.24962	0.255838	0.02742	0.241379	0.357143	0.313131	0.52077	0.647368	0.450327	0.561898	0.398585	0.467025	0.455724	0.391141	0.066819	0.048128	0.058914	0.090203	0.0698	0.091513	0.646667	0.462339	0.617414	0.05151	0.073675	0.080213	0.470595	0.703755	0.58642	0.657609	0.578723	0.341357	0.724138	0.095745	0.051688	0.01393	0.056901	0.000349	0.113649	0.892691	0.966132	0.974672
0.039216	0.107373	0.243453	0.4	0.256338	0.376574	0.254352	0.251987	0.24962	0.255838	0.02742	0.206897	0.357143	0.282828	0.52077	0.561842	0.450327	0.561898	0.398585	0.467025	0.455724	0.391141	0.066819	0.064171	0.058914	0.090203	0.0698	0.091513	0.56	0.415967	0.538259	0.067496	0.073675	0.080213	0.470595	0.726008	0.518519	0.570652	0.438298	0.2407	0.653673	0.010638	0.051688	0.024235	0.056901	0.000607	0.113649	0.892691	0.966132	0.974672
0.039216	0.107867	0.208535	0.4	0.256338	0.376574	0.254352	0.251987	0.24962	0.255838	0.02742	0.201149	0.357143	0.277778	0.52077	0.528947	0.450327	0.561898	0.398585	0.467025	0.455724	0.391141	0.066819	0.064171	0.058914	0.090203	0.0698	0.091513	0.526667	0.386776	0.505277	0.067496	0.073675	0.080213	0.470595	0.742698	0.481481	0.532609	0.4	0.205689	0.626687	0.0	0.051688	0.025542	0.056901	0.00064	0.113649	0.892691	0.966132	0.974672
0.039216	0.108362	0.243453	0.4	0.256338	0.376574	0.254352	0.251987	0.24962	0.255838	0.02742	0.12069	0.357143	0.207071	0.52077	0.555263	0.450327	0.561898	0.398585	0.467025	0.455724	0.391141	0.066819	0.058824	0.058914	0.090203	0.0698	0.091513	0.553333	0.39021	0.51847	0.062167	0.073675	0.080213	0.470595	0.744089	0.493827	0.483696	0.382979	0.196937	0.601199	0.010638	0.051688	0.021799	0.056901	0.000546	0.113649	0.892691	0.966132	0.974672
0.039216	0.108857	0.208535	0.4	0.256338	0.376574	0.254352	0.251987	0.24962	0.255838	0.02742	0.206897	0.357143	0.282828	0.52077	0.594737	0.450327	0.561898	0.398585	0.467025	0.455724	0.391141	0.066819	0.058824	0.058914	0.090203	0.0698	0.091513	0.593333	0.424184	0.564644	0.062167	0.073675	0.080213	0.470595	0.734353	0.537037	0.586957	0.47234	0.26477	0.671664	0.021277	0.051688	0.020398	0.056901	0.000511	0.113649	0.892691	0.966132	0.974672
0.039216	0.109352	0.208535	0.4	0.256338	0.376574	0.254352	0.251987	0.24962	0.255838	0.02742	0.172414	0.357143	0.252525	0.52077	0.627632	0.450327	0.561898	0.398585	0.467025	0.455724	0.391141	0.066819	0.053476	0.058914	0.090203	0.0698	0.091513	0.626667	0.448058	0.597625	0.056839	0.073675	0.080213	0.470595	0.720445	0.567901	0.592391	0.485106	0.271335	0.682159	0.031915	0.051688	0.016849	0.056901	0.000422	0.113649	0.892691	0.966132	0.974672
0.039216	0.109847	0.441319	0.4	0.256338	0.338983	0.254352	0.251987	0.24962	0.255838	0.02742	0.143678	0.357143	0.227273	0.52077	0.640789	0.450327	0.561898	0.398585	0.467025	0.455724	0.391141	0.066819	0.048128	0.058914	0.090203	0.0698	0.091513	0.64	0.452388	0.604222	0.05151	0.073675	0.080213	0.470595	0.719054	0.574074	0.576087	0.46383	0.256018	0.682159	0.031915	0.051688	0.014108	0.056901	0.000354	0.113649	0.892691	0.966132	0.974672
0.039216	0.110341	0.29001	0.4	0.256338	0.376574	0.254352	0.251987	0.24962	0.255838	0.02742	0.206897	0.357143	0.282828	0.52077	0.647368	0.450327	0.561898	0.398585	0.467025	0.455724	0.391141	0.066819	0.053476	0.058914	0.090203	0.0698	0.091513	0.646667	0.457268	0.610818	0.056839	0.073675	0.080213	0.470595	0.714882	0.58642	0.630435	0.544681	0.315098	0.707646	0.06383	0.051688	0.016231	0.056901	0.000407	0.113649	0.892691	0.966132	0.974672
0.039216	0.110836	0.196896	0.4	0.256338	0.376574	0.254352	0.251987	0.24962	0.255838	0.02742	0.206897	0.357143	0.282828	0.52077	0.653947	0.450327	0.561898	0.398585	0.467025	0.455724	0.391141	0.066819	0.053476	0.058914	0.090203	0.0698	0.091513	0.653333	0.46724	0.624011	0.056839	0.073675	0.080213	0.470595	0.705146	0.592593	0.63587	0.557447	0.321663	0.713643	0.074468	0.051688	0.016025	0.056901	0.000402	0.113649	0.892691	0.966132	0.974672
0.039216	0.111826	0.511154	0.4	0.256338	0.376574	0.254352	0.251987	0.24962	0.255838	0.02742	0.298851	0.357143	0.363636	0.52077	0.653947	0.450327	0.561898	0.398585	0.467025	0.455724	0.391141	0.066819	0.053476	0.058914	0.090203	0.0698	0.091513	0.653333	0.46724	0.624011	0.056839	0.073675	0.080213	0.470595	0.703755	0.598765	0.701087	0.634043	0.391685	0.743628	0.138298	0.051688	0.016025	0.056901	0.000402	0.113649	0.892691	0.966132	0.974672
0.039216	0.112321	0.266731	0.4	0.256338	0.376574	0.254352	0.251987	0.24962	0.255838	0.02742	0.206897	0.357143	0.282828	0.52077	0.627632	0.450327	0.561898	0.398585	0.467025	0.455724	0.391141	0.066819	0.053476	0.058914	0.090203	0.0698	0.091513	0.626667	0.453235	0.597625	0.056839	0.073675	0.080213	0.470595	0.713491	0.574074	0.619565	0.52766	0.301969	0.698651	0.053191	0.051688	0.016849	0.056901	0.000422	0.113649	0.892691	0.966132	0.974672
0.039216	0.112815	0.313288	0.4	0.256338	0.376574	0.254352	0.251987	0.24962	0.255838	0.02742	0.344828	0.357143	0.40404	0.52077	0.588158	0.450327	0.561898	0.398585	0.467025	0.455724	0.391141	0.066819	0.058824	0.058914	0.090203	0.0698	0.091513	0.586667	0.419389	0.558047	0.062167	0.073675	0.080213	0.470595	0.726008	0.537037	0.679348	0.591489	0.367615	0.718141	0.085106	0.051688	0.020631	0.056901	0.000517	0.113649	0.892691	0.966132	0.974672
0.039216	0.11331	0.266731	0.4	0.256338	0.376574	0.254352	0.251987	0.24962	0.255838	0.02742	0.224138	0.357143	0.29798	0.52077	0.588158	0.450327	0.561898	0.398585	0.467025	0.455724	0.391141	0.066819	0.064171	0.058914	0.090203	0.0698	0.091513	0.586667	0.424707	0.558047	0.067496	0.073675	0.080213	0.470595	0.727399	0.537037	0.597826	0.489362	0.280088	0.674663	0.021277	0.051688	0.023189	0.056901	0.000581	0.113649	0.892691	0.966132	0.974672
0.039216	0.113805	0.301649	0.4	0.256338	0.338983	0.254352	0.251987	0.24962	0.255838	0.02742	0.206897	0.357143	0.282828	0.52077	0.594737	0.450327	0.561898	0.398585	0.467025	0.455724	0.391141	0.066819	0.064171	0.058914	0.090203	0.0698	0.091513	0.593333	0.419064	0.558047	0.067496	0.073675	0.080213	0.470595	0.727399	0.537037	0.581522	0.468085	0.262582	0.665667	0.021277	0.051688	0.022928	0.056901	0.000575	0.113649	0.892691	0.966132	0.974672
0.039216	0.1143	0.196896	0.4	0.256338	0.338983	0.254352	0.251987	0.24962	0.255838	0.02742	0.206897	0.357143	0.282828	0.52077	0.594737	0.450327	0.561898	0.398585	0.467025	0.455724	0.391141	0.066819	0.053476	0.058914	0.090203	0.0698	0.091513	0.593333	0.418902	0.558047	0.056839	0.073675	0.080213	0.470595	0.727399	0.537037	0.581522	0.468085	0.260394	0.673163	0.021277	0.051688	0.017878	0.056901	0.000448	0.113649	0.892691	0.966132	0.974672
0.039216	0.114795	0.220755	0.4	0.256338	0.376574	0.254352	0.251987	0.24962	0.255838	0.02742	0.206897	0.357143	0.282828	0.52077	0.601316	0.450327	0.561898	0.398585	0.467025	0.455724	0.391141	0.066819	0.058824	0.058914	0.090203	0.0698	0.091513	0.6	0.428979	0.57124	0.062167	0.073675	0.080213	0.470595	0.726008	0.54321	0.592391	0.480851	0.273523	0.676162	0.021277	0.051688	0.020164	0.056901	0.000505	0.113649	0.892691	0.966132	0.974672
0.039216	0.115289	0.150339	0.4	0.256338	0.376574	0.254352	0.251987	0.24962	0.255838	0.02742	0.155172	0.357143	0.237374	0.52077	0.607895	0.450327	0.561898	0.398585	0.467025	0.455724	0.391141	0.066819	0.053476	0.058914	0.090203	0.0698	0.091513	0.606667	0.428493	0.57124	0.056839	0.073675	0.080213	0.470595	0.726008	0.54321	0.554348	0.421277	0.227571	0.65967	0.010638	0.051688	0.017466	0.056901	0.000438	0.113649	0.892691	0.966132	0.974672
0.039216	0.115784	0.231814	0.4	0.256338	0.376574	0.254352	0.251987	0.24962	0.255838	0.02742	0.034483	0.357143	0.131313	0.52077	0.621053	0.450327	0.561898	0.398585	0.467025	0.455724	0.391141	0.066819	0.064171	0.058914	0.090203	0.0698	0.091513	0.62	0.438246	0.584433	0.067496	0.073675	0.080213	0.470595	0.719054	0.555556	0.478261	0.382979	0.196937	0.596702	0.010638	0.051688	0.021882	0.056901	0.000548	0.113649	0.892691	0.966132	0.974672
0.039216	0.116279	0.464597	0.4	0.256338	0.376574	0.254352	0.251987	0.24962	0.255838	0.02742	0.206897	0.357143	0.282828	0.52077	0.588158	0.450327	0.561898	0.398585	0.467025	0.455724	0.391141	0.066819	0.074866	0.058914	0.090203	0.0698	0.091513	0.586667	0.435446	0.564644	0.078153	0.073675	0.080213	0.470595	0.724618	0.54321	0.592391	0.480851	0.273523	0.664168	0.010638	0.051688	0.028372	0.056901	0.000711	0.113649	0.892691	0.966132	0.974672
0.039216	0.116774	0.348206	0.4	0.256338	0.376574	0.254352	0.251987	0.24962	0.255838	0.02742	0.178161	0.357143	0.257576	0.52077	0.568421	0.450327	0.561898	0.398585	0.467025	0.455724	0.391141	0.066819	0.064171	0.058914	0.090203	0.0698	0.091513	0.566667	0.410323	0.538259	0.067496	0.073675	0.080213	0.470595	0.730181	0.518519	0.548913	0.405876	0.225272	0.64018	0.0	0.051688	0.023973	0.056901	0.000601	0.113649	0.892691	0.966132	0.974672
0.039216	0.117269	0.220175	0.4	0.256338	0.376574	0.254352	0.251987	0.24962	0.255838	0.02742	0.08046	0.357143	0.171717	0.52077	0.561842	0.450327	0.561898	0.398585	0.467025	0.455724	0.391141	0.066819	0.085561	0.058914	0.090203	0.0698	0.091513	0.56	0.405974	0.531662	0.08881	0.073675	0.080213	0.470595	0.734353	0.506173	0.467391	0.378723	0.194748	0.563718	0.031915	0.051688	0.03518	0.056901	0.000881	0.113649	0.892691	0.966132	0.974672
0.039216	0.117763	0.161979	0.4	0.256338	0.376574	0.254352	0.251987	0.24962	0.255838	0.02742	0.08046	0.357143	0.171717	0.52077	0.575	0.450327	0.561898	0.398585	0.467025	0.455724	0.391141	0.066819	0.058824	0.058914	0.090203	0.0698	0.091513	0.573333	0.409798	0.544855	0.062167	0.073675	0.080213	0.470595	0.724618	0.512346	0.478261	0.378723	0.194748	0.593703	0.010638	0.051688	0.021098	0.056901	0.000529	0.113649	0.892691	0.966132	0.974672
0.039216	0.118258	0.150339	0.4	0.256338	0.376574	0.254352	0.251987	0.24962	0.255838	0.02742	0.063218	0.357143	0.156566	0.52077	0.588158	0.450327	0.561898	0.398585	0.467025	0.455724	0.391141	0.066819	0.064171	0.058914	0.090203	0.0698	0.091513	0.586667	0.419488	0.558047	0.067496	0.073675	0.080213	0.470595	0.721836	0.524691	0.472826	0.378723	0.194748	0.587706	0.010638	0.051688	0.023189	0.056901	0.000581	0.113649	0.892691	0.966132	0.974672
0.039216	0.118753	0.301649	0.4	0.256338	0.338983	0.254352	0.251987	0.24962	0.255838	0.02742	0.206897	0.357143	0.282828	0.52077	0.542105	0.450327	0.561898	0.398585	0.467025	0.455724	0.391141	0.066819	0.064171	0.058914	0.090203	0.0698	0.091513	0.54	0.385922	0.511873	0.067496	0.073675	0.080213	0.470595	0.74548	0.481481	0.538043	0.4	0.205689	0.632684	0.0	0.051688	0.025019	0.056901	0.000627	0.113649	0.892691	0.966132	0.974672
0.039216	0.119248	0.196896	0.4	0.256338	0.376574	0.254352	0.251987	0.24962	0.255838	0.02742	0.143678	0.357143	0.227273	0.52077	0.509211	0.450327	0.561898	0.398585	0.467025	0.455724	0.391141	0.066819	0.090909	0.058914	0.090203	0.0698	0.091513	0.506667	0.357092	0.472296	0.094139	0.073675	0.080213	0.470595	0.757997	0.450617	0.456522	0.370213	0.190372	0.554723	0.053191	0.051688	0.041243	0.056901	0.001033	0.113649	0.892691	0.966132	0.974672
0.039216	0.129076	0.1387	0.4	0.498592	0.338983	0.254352	0.251987	0.24962	0.255838	0.02742	0.149425	0.357143	0.232323	0.52077	0.561842	0.450327	0.561898	0.398585	0.467025	0.455724	0.391141	0.066819	0.053476	0.058914	0.090203	0.0698	0.091513	0.56	0.394923	0.525066	0.056839	0.073675	0.080213	0.470595	0.726008	0.5	0.51087	0.391489	0.201313	0.604131	0.0	0.051688	0.018908	0.056901	0.000474	0.113649	0.8507	0.918004	0.927511
0.039216	0.129076	0.487876	0.4	0.498592	0.338983	0.254352	0.251987	0.24962	0.255838	0.02742	0.143678	0.357143	0.227273	0.52077	0.568421	0.450327	0.561898	0.398585	0.467025	0.455724	0.391141	0.066819	0.053476	0.058914	0.090203	0.0698	0.091513	0.566667	0.399719	0.531662	0.056839	0.073675	0.080213	0.470595	0.72879	0.506173	0.51087	0.391489	0.201313	0.626687	0.0	0.051688	0.018702	0.056901	0.000469	0.113649	0.8507	0.918004	0.927511
0.039216	0.129076	0.406402	0.4	0.498592	0.376574	0.254352	0.251987	0.24962	0.255838	0.02742	0.12069	0.357143	0.207071	0.52077	0.581579	0.450327	0.561898	0.398585	0.467025	0.455724	0.391141	0.066819	0.058824	0.058914	0.090203	0.0698	0.091513	0.58	0.404192	0.544855	0.062167	0.073675	0.080213	0.470595	0.732962	0.512346	0.505435	0.391489	0.201313	0.617691	0.0	0.051688	0.020865	0.056901	0.000523	0.113649	0.8507	0.918004	0.927511
0.039216	0.129076	0.220755	0.4	0.498592	0.376574	0.254352	0.251987	0.24962	0.255838	0.05273	0.234166	0.353943	0.30464	0.52077	0.568421	0.450327	0.561898	0.398585	0.467025	0.455724	0.391141	0.066819	0.064171	0.058914	0.090203	0.0698	0.091513	0.566667	0.394659	0.531662	0.067496	0.073675	0.080213	0.470595	0.742698	0.5	0.494565	0.387234	0.199125	0.604198	0.0	0.051688	0.023973	0.056901	0.000601	0.113649	0.8507	0.918004	0.927511
0.039216	0.129076	0.231814	0.4	0.498592	0.376574	0.254352	0.251987	0.24962	0.255838	0.02742	0.241379	0.357143	0.313131	0.52077	0.469737	0.450327	0.561898	0.398585	0.467025	0.455724	0.391141	0.066819	0.090909	0.058914	0.090203	0.0698	0.091513	0.466667	0.33896	0.439314	0.094139	0.073675	0.080213	0.470595	0.734353	0.419753	0.494565	0.387234	0.199125	0.586207	0.010638	0.051688	0.043672	0.056901	0.001094	0.113649	0.8507	0.918004	0.927511
0.039216	0.129076	0.220755	0.4	0.498592	0.376574	0.254352	0.251987	0.24962	0.255838	0.02742	0.132184	0.357143	0.217172	0.52077	0.515789	0.450327	0.561898	0.398585	0.467025	0.455724	0.391141	0.066819	0.064171	0.058914	0.090203	0.0698	0.091513	0.513333	0.356291	0.478892	0.067496	0.073675	0.080213	0.470595	0.735744	0.450617	0.456522	0.370213	0.190372	0.569715	0.031915	0.051688	0.026065	0.056901	0.000653	0.113649	0.8507	0.918004	0.927511
0.039216	0.129076	0.418041	0.4	0.498592	0.338983	0.254352	0.251987	0.24962	0.255838	0.02742	0.258621	0.357143	0.328283	0.52077	0.548684	0.450327	0.561898	0.398585	0.467025	0.455724	0.391141	0.066819	0.058824	0.058914	0.090203	0.0698	0.091513	0.546667	0.380211	0.511873	0.062167	0.073675	0.080213	0.470595	0.719054	0.487654	0.576087	0.442553	0.247265	0.658171	0.010638	0.051688	0.022033	0.056901	0.000552	0.113649	0.8507	0.918004	0.927511
0.039216	0.129076	0.255092	0.4	0.498592	0.376574	0.254352	0.251987	0.24962	0.255838	0.02742	0.206897	0.357143	0.282828	0.52077	0.561842	0.450327	0.561898	0.398585	0.467025	0.455724	0.391141	0.066819	0.058824	0.058914	0.090203	0.0698	0.091513	0.56	0.395006	0.525066	0.062167	0.073675	0.080213	0.470595	0.709318	0.5	0.548913	0.405876	0.225272	0.644678	0.0	0.051688	0.021565	0.056901	0.00054	0.113649	0.8507	0.918004	0.927511
0.039216	0.129076	0.150339	0.4	0.498592	0.376574	0.254352	0.251987	0.24962	0.255838	0.02742	0.12069	0.357143	0.207071	0.52077	0.561842	0.450327	0.561898	0.398585	0.467025	0.455724	0.391141	0.066819	0.064171	0.058914	0.090203	0.0698	0.091513	0.56	0.405528	0.531662	0.067496	0.073675	0.080213	0.470595	0.709318	0.506173	0.5	0.387234	0.199125	0.604198	0.0	0.051688	0.024235	0.056901	0.000607	0.113649	0.8507	0.918004	0.927511
0.039216	0.0	0.185257	0.4	0.498592	0.59322	0.254352	0.251987	0.24962	0.255838	0.02742	0.224138	0.357143	0.29798	0.52077	0.548684	0.450327	0.561898	0.398585	0.467025	0.455724	0.391141	0.066819	0.058824	0.058914	0.090203	0.0698	0.091513	0.546667	0.390617	0.51847	0.062167	0.073675	0.080213	0.470595	0.707928	0.487654	0.554348	0.405876	0.225272	0.646177	0.0	0.051688	0.022033	0.056901	0.000552	0.113649	0.8507	0.918004	0.927511
0.039216	0.000495	0.173618	0.4	0.498592	0.376574	0.254352	0.251987	0.24962	0.255838	0.02742	0.143678	0.357143	0.227273	0.52077	0.561842	0.450327	0.561898	0.398585	0.467025	0.455724	0.391141	0.066819	0.064171	0.058914	0.090203	0.0698	0.091513	0.56	0.405528	0.531662	0.067496	0.073675	0.080213	0.470595	0.703755	0.506173	0.516304	0.391489	0.201313	0.616192	0.0	0.051688	0.024235	0.056901	0.000607	0.113649	0.8507	0.918004	0.927511
0.039216	0.00099	0.336566	0.4	0.498592	0.376574	0.254352	0.251987	0.24962	0.255838	0.02742	0.143678	0.357143	0.227273	0.52077	0.568421	0.450327	0.561898	0.398585	0.467025	0.455724	0.391141	0.066819	0.053476	0.058914	0.090203	0.0698	0.091513	0.566667	0.41008	0.538259	0.056839	0.073675	0.080213	0.470595	0.709318	0.506173	0.516304	0.395745	0.203501	0.628186	0.0	0.051688	0.018702	0.056901	0.000469	0.113649	0.8507	0.918004	0.927511
0.039216	0.001484	0.371484	0.4	0.498592	0.376574	0.254352	0.251987	0.24962	0.255838	0.02742	0.258621	0.357143	0.328283	0.52077	0.555263	0.450327	0.561898	0.398585	0.467025	0.455724	0.391141	0.066819	0.053476	0.058914	0.090203	0.0698	0.091513	0.553333	0.410849	0.531662	0.056839	0.073675	0.080213	0.470595	0.710709	0.512346	0.597826	0.485106	0.275711	0.676162	0.021277	0.051688	0.019114	0.056901	0.000479	0.113649	0.8507	0.918004	0.927511
0.039216	0.001979	0.220755	0.4	0.498592	0.376574	0.254352	0.251987	0.24962	0.255838	0.05273	0.234166	0.353943	0.30464	0.52077	0.581579	0.450327	0.561898	0.398585	0.467025	0.455724	0.391141	0.066819	0.064171	0.058914	0.090203	0.0698	0.091513	0.58	0.414693	0.551451	0.067496	0.073675	0.080213	0.470595	0.714882	0.403256	0.493125	0.405876	0.225272	0.604131	0.07157	0.051688	0.023451	0.056901	0.000588	0.113649	0.8507	0.918004	0.927511
0.039216	0.002474	0.150339	0.4	0.498592	0.338983	0.254352	0.251987	0.24962	0.255838	0.02742	0.206897	0.357143	0.282828	0.52077	0.568421	0.450327	0.561898	0.398585	0.467025	0.455724	0.391141	0.066819	0.064171	0.058914	0.090203	0.0698	0.091513	0.566667	0.415542	0.544855	0.067496	0.073675	0.080213	0.470595	0.7121	0.518519	0.570652	0.442553	0.242888	0.655172	0.010638	0.051688	0.023973	0.056901	0.000601	0.113649	0.8507	0.918004	0.927511
0.039216	0.002969	0.336566	0.4	0.498592	0.376574	0.254352	0.251987	0.24962	0.255838	0.02742	0.206897	0.357143	0.282828	0.52077	0.509211	0.450327	0.561898	0.398585	0.467025	0.455724	0.391141	0.066819	0.064171	0.058914	0.090203	0.0698	0.091513	0.506667	0.361946	0.478892	0.067496	0.073675	0.080213	0.470595	0.744089	0.450617	0.51087	0.391489	0.201313	0.610195	0.0	0.051688	0.026326	0.056901	0.00066	0.113649	0.8507	0.918004	0.927511
0.039216	0.003464	0.278371	0.4	0.498592	0.376574	0.254352	0.251987	0.24962	0.255838	0.02742	0.247126	0.357143	0.318182	0.52077	0.476316	0.450327	0.561898	0.398585	0.467025	0.455724	0.391141	0.066819	0.058824	0.058914	0.090203	0.0698	0.091513	0.473333	0.363892	0.459103	0.062167	0.073675	0.080213	0.470595	0.739917	0.444444	0.527174	0.395745	0.203501	0.623688	0.0	0.051688	0.024602	0.056901	0.000616	0.113649	0.8507	0.918004	0.927511
0.039216	0.003958	0.383123	0.4	0.49411	0.376574	0.254352	0.251987	0.24962	0.255838	0.02742	0.143678	0.357143	0.227273	0.52077	0.484239	0.450327	0.561898	0.398585	0.467025	0.455724	0.391141	0.066819	0.054051	0.058914	0.090203	0.0698	0.091513	0.479874	0.32809	0.444787	0.058048	0.073675	0.080213	0.470595	0.544169	0.403256	0.493125	0.405876	0.225272	0.604131	0.07157	0.051688	0.026342	0.056901	0.01594	0.113649	0.67823	0.72867	0.754653
0.039216	0.004453	0.173618	0.4	0.49411	0.376574	0.254352	0.251987	0.24962	0.255838	0.02742	0.12069	0.357143	0.207071	0.52077	0.484239	0.450327	0.561898	0.398585	0.467025	0.455724	0.391141	0.066819	0.054051	0.058914	0.090203	0.0698	0.091513	0.479874	0.32809	0.444787	0.058048	0.073675	0.080213	0.470595	0.544169	0.403256	0.493125	0.405876	0.225272	0.604131	0.07157	0.051688	0.026342	0.056901	0.01594	0.113649	0.67823	0.72867	0.754653
0.039216	0.004948	0.173618	0.4	0.498592	0.376574	0.254352	0.251987	0.24962	0.255838	0.02742	0.206897	0.357143	0.282828	0.52077	0.469737	0.450327	0.561898	0.398585	0.467025	0.455724	0.391141	0.066819	0.064171	0.058914	0.090203	0.0698	0.091513	0.466667	0.343628	0.44591	0.067496	0.073675	0.080213	0.470595	0.777469	0.425926	0.48913	0.382979	0.196937	0.592204	0.010638	0.051688	0.027895	0.056901	0.000699	0.113649	0.8507	0.918004	0.927511
0.039216	0.005443	0.173618	0.4	0.498592	0.376574	0.254352	0.251987	0.24962	0.255838	0.02742	0.12069	0.357143	0.207071	0.52077	0.515789	0.450327	0.561898	0.398585	0.467025	0.455724	0.391141	0.066819	0.064171	0.058914	0.090203	0.0698	0.091513	0.513333	0.371965	0.485488	0.067496	0.073675	0.080213	0.470595	0.756606	0.462963	0.461957	0.374468	0.19256	0.574213	0.021277	0.051688	0.026065	0.056901	0.000653	0.113649	0.8507	0.918004	0.927511
0.039216	0.005938	0.220175	0.4	0.498592	0.376574	0.254352	0.251987	0.24962	0.255838	0.02742	0.206897	0.357143	0.282828	0.52077	0.528947	0.450327	0.561898	0.398585	0.467025	0.455724	0.391141	0.066819	0.058824	0.058914	0.090203	0.0698	0.091513	0.526667	0.381434	0.498681	0.062167	0.073675	0.080213	0.470595	0.753825	0.481481	0.532609	0.4	0.205689	0.632684	0.0	0.051688	0.022734	0.056901	0.00057	0.113649	0.8507	0.918004	0.927511
0.039216	0.006432	0.185257	0.4	0.498592	0.376574	0.254352	0.251987	0.24962	0.255838	0.02742	0.258621	0.357143	0.328283	0.52077	0.515789	0.450327	0.561898	0.398585	0.467025	0.455724	0.391141	0.066819	0.069519	0.058914	0.090203	0.0698	0.091513	0.513333	0.377324	0.492084	0.072824	0.073675	0.080213	0.470595	0.757997	0.475309	0.565217	0.421277	0.229759	0.641679	0.0	0.051688	0.028951	0.056901	0.000725	0.113649	0.8507	0.918004	0.927511
0.039216	0.007917	0.127061	0.4	0.498592	0.376574	0.254352	0.251987	0.24962	0.255838	0.02742	0.08046	0.357143	0.171717	0.52077	0.489474	0.450327	0.561898	0.398585	0.467025	0.455724	0.391141	0.066819	0.058824	0.058914	0.090203	0.0698	0.091513	0.486667	0.352665	0.459103	0.062167	0.073675	0.080213	0.470595	0.766342	0.438272	0.407609	0.353191	0.181619	0.535232	0.085106	0.051688	0.024135	0.056901	0.000605	0.113649	0.8507	0.918004	0.927511
0.039216	0.008412	0.42968	0.4	0.498592	0.338983	0.254352	0.251987	0.24962	0.255838	0.02742	0.149425	0.357143	0.232323	0.52077	0.482895	0.450327	0.561898	0.398585	0.467025	0.455724	0.391141	0.066819	0.058824	0.058914	0.090203	0.0698	0.091513	0.48	0.342665	0.452507	0.062167	0.073675	0.080213	0.470595	0.770515	0.425926	0.451087	0.370213	0.190372	0.568216	0.031915	0.051688	0.024369	0.056901	0.000611	0.113649	0.8507	0.918004	0.927511
0.039216	0.008906	0.383123	0.4	0.498592	0.376574	0.254352	0.251987	0.24962	0.255838	0.02742	0.258621	0.357143	0.328283	0.52077	0.476316	0.450327	0.561898	0.398585	0.467025	0.455724	0.391141	0.066819	0.069519	0.058914	0.090203	0.0698	0.091513	0.473333	0.338069	0.44591	0.072824	0.073675	0.080213	0.470595	0.770515	0.419753	0.516304	0.395745	0.203501	0.611694	0.0	0.051688	0.030688	0.056901	0.000769	0.113649	0.8507	0.918004	0.927511
0.039216	0.009401	0.266731	0.4	0.498592	0.376574	0.254352	0.251987	0.24962	0.255838	0.02742	0.206897	0.357143	0.282828	0.52077	0.489474	0.450327	0.561898	0.398585	0.467025	0.455724	0.391141	0.066819	0.058824	0.058914	0.090203	0.0698	0.091513	0.486667	0.352665	0.459103	0.062167	0.073675	0.080213	0.470595	0.769124	0.444444	0.5	0.387234	0.199125	0.607196	0.0	0.051688	0.024135	0.056901	0.000605	0.113649	0.8507	0.918004	0.927511
0.039216	0.009896	0.208535	0.4	0.498592	0.338983	0.254352	0.251987	0.24962	0.255838	0.02742	0.247126	0.357143	0.318182	0.52077	0.502632	0.450327	0.561898	0.398585	0.467025	0.455724	0.391141	0.066819	0.053476	0.058914	0.090203	0.0698	0.091513	0.5	0.356946	0.472296	0.056839	0.073675	0.080213	0.470595	0.773296	0.444444	0.532609	0.4	0.205689	0.635682	0.0	0.051688	0.020761	0.056901	0.00052	0.113649	0.8507	0.918004	0.927511
0.039216	0.010391	0.150339	0.4	0.498592	0.338983	0.254352	0.251987	0.24962	0.255838	0.02742	0.298851	0.357143	0.363636	0.52077	0.482895	0.450327	0.561898	0.398585	0.467025	0.455724	0.391141	0.066819	0.069519	0.058914	0.090203	0.0698	0.091513	0.48	0.33237	0.44591	0.072824	0.073675	0.080213	0.470595	0.771905	0.425926	0.548913	0.405876	0.225272	0.629685	0.0	0.051688	0.030398	0.056901	0.000761	0.113649	0.8507	0.918004	0.927511
0.039216	0.010886	0.150339	0.4	0.498592	0.376574	0.254352	0.251987	0.24962	0.255838	0.02742	0.234166	0.353943	0.30464	0.52077	0.45	0.450327	0.561898	0.398585	0.467025	0.455724	0.391141	0.066819	0.053476	0.058914	0.090203	0.0698	0.091513	0.446667	0.334142	0.426121	0.056839	0.073675	0.080213	0.470595	0.788595	0.403256	0.493125	0.405876	0.225272	0.604131	0.07157	0.051688	0.026342	0.056901	0.01594	0.113649	0.67823	0.72867	0.754653
0.039216	0.011381	0.150339	0.4	0.498592	0.376574	0.254352	0.251987	0.24962	0.255838	0.02742	0.206897	0.357143	0.282828	0.52077	0.482895	0.450327	0.561898	0.398585	0.467025	0.455724	0.391141	0.066819	0.074866	0.058914	0.090203	0.0698	0.091513	0.48	0.348223	0.452507	0.078153	0.073675	0.080213	0.470595	0.777469	0.438272	0.494565	0.387234	0.199125	0.590705	0.010638	0.051688	0.033456	0.056901	0.000838	0.113649	0.8507	0.918004	0.927511
0.039216	0.011875	0.173618	0.4	0.498592	0.338983	0.254352	0.251987	0.24962	0.255838	0.02742	0.344828	0.357143	0.40404	0.52077	0.489474	0.450327	0.561898	0.398585	0.467025	0.455724	0.391141	0.066819	0.058824	0.058914	0.090203	0.0698	0.091513	0.486667	0.352665	0.459103	0.062167	0.073675	0.080213	0.470595	0.774687	0.450617	0.603261	0.480851	0.277899	0.665667	0.021277	0.051688	0.024135	0.056901	0.000605	0.113649	0.8507	0.918004	0.927511
0.039216	0.01237	0.103783	0.4	0.498592	0.376574	0.254352	0.251987	0.24962	0.255838	0.02742	0.143678	0.357143	0.227273	0.52077	0.489474	0.450327	0.561898	0.398585	0.467025	0.455724	0.391141	0.066819	0.058824	0.058914	0.090203	0.0698	0.091513	0.486667	0.352665	0.459103	0.062167	0.073675	0.080213	0.470595	0.776078	0.444444	0.456522	0.370213	0.190372	0.574213	0.021277	0.051688	0.024135	0.056901	0.000605	0.113649	0.8507	0.918004	0.927511
0.039216	0.012865	0.266731	0.4	0.498592	0.376574	0.254352	0.251987	0.24962	0.255838	0.02742	0.258621	0.357143	0.328283	0.52077	0.489474	0.450327	0.561898	0.398585	0.467025	0.455724	0.391141	0.066819	0.064171	0.058914	0.090203	0.0698	0.091513	0.486667	0.358011	0.465699	0.067496	0.073675	0.080213	0.470595	0.766342	0.444444	0.538043	0.4	0.205689	0.629685	0.0	0.051688	0.02711	0.056901	0.000679	0.113649	0.8507	0.918004	0.927511
0.039216	0.01336	0.220175	0.4	0.498592	0.338983	0.254352	0.251987	0.24962	0.255838	0.02742	0.270115	0.357143	0.338384	0.52077	0.509211	0.450327	0.561898	0.398585	0.467025	0.455724	0.391141	0.066819	0.058824	0.058914	0.090203	0.0698	0.091513	0.506667	0.36705	0.478892	0.062167	0.073675	0.080213	0.470595	0.769124	0.462963	0.565217	0.421277	0.229759	0.649175	0.010638	0.051688	0.023434	0.056901	0.000587	0.113649	0.8507	0.918004	0.927511
0.039216	0.013855	0.394762	0.4	0.498592	0.376574	0.254352	0.251987	0.24962	0.255838	0.02742	0.206897	0.357143	0.282828	0.52077	0.515789	0.450327	0.561898	0.398585	0.467025	0.455724	0.391141	0.066819	0.064171	0.058914	0.090203	0.0698	0.091513	0.513333	0.377188	0.492084	0.067496	0.073675	0.080213	0.470595	0.770515	0.469136	0.527174	0.395745	0.203501	0.623688	0.0	0.051688	0.026065	0.056901	0.000653	0.113649	0.8507	0.918004	0.927511
0.039216	0.014349	0.161979	0.4	0.498592	0.376574	0.254352	0.251987	0.24962	0.255838	0.02742	0.206897	0.357143	0.282828	0.52077	0.528947	0.450327	0.561898	0.398585	0.467025	0.455724	0.391141	0.066819	0.064171	0.058914	0.090203	0.0698	0.091513	0.526667	0.381554	0.498681	0.067496	0.073675	0.080213	0.470595	0.770515	0.481481	0.532609	0.4	0.205689	0.629685	0.0	0.051688	0.025542	0.056901	0.00064	0.113649	0.8507	0.918004	0.927511
0.039216	0.014844	0.220755	0.4	0.498592	0.376574	0.254352	0.251987	0.24962	0.255838	0.05273	0.234166	0.353943	0.30464	0.52077	0.528947	0.450327	0.561898	0.398585	0.467025	0.455724	0.391141	0.066819	0.053476	0.058914	0.090203	0.0698	0.091513	0.526667	0.38131	0.498681	0.056839	0.073675	0.080213	0.470595	0.763561	0.403256	0.493125	0.405876	0.225272	0.604131	0.07157	0.051688	0.019937	0.056901	0.0005	0.113649	0.8507	0.918004	0.927511
0.039216	0.015339	0.173618	0.4	0.498592	0.338983	0.254352	0.251987	0.24962	0.255838	0.02742	0.206897	0.357143	0.282828	0.52077	0.515789	0.450327	0.561898	0.398585	0.467025	0.455724	0.391141	0.066819	0.069519	0.058914	0.090203	0.0698	0.091513	0.513333	0.366839	0.485488	0.072824	0.073675	0.080213	0.470595	0.769124	0.45679	0.516304	0.395745	0.203501	0.613193	0.0	0.051688	0.028951	0.056901	0.000725	0.113649	0.8507	0.918004	0.927511
0.039216	0.015834	0.220755	0.4	0.498592	0.376574	0.254352	0.251987	0.24962	0.255838	0.02742	0.12069	0.357143	0.207071	0.52077	0.515789	0.450327	0.561898	0.398585	0.467025	0.455724	0.391141	0.066819	0.053476	0.058914	0.090203	0.0698	0.091513	0.513333	0.37172	0.485488	0.056839	0.073675	0.080213	0.470595	0.771905	0.462963	0.461957	0.374468	0.19256	0.583208	0.021277	0.051688	0.020349	0.056901	0.00051	0.113649	0.8507	0.918004	0.927511
0.039216	0.016329	0.266731	0.4	0.498592	0.338983	0.254352	0.251987	0.24962	0.255838	0.02742	0.206897	0.357143	0.282828	0.52077	0.522368	0.450327	0.561898	0.398585	0.467025	0.455724	0.391141	0.066819	0.058824	0.058914	0.090203	0.0698	0.091513	0.52	0.381842	0.498681	0.062167	0.073675	0.080213	0.470595	0.764951	0.475309	0.527174	0.4	0.205689	0.631184	0.0	0.051688	0.022967	0.056901	0.000575	0.113649	0.8507	0.918004	0.927511
0.039216	0.016823	0.1387	0.4	0.498592	0.376574	0.254352	0.251987	0.24962	0.255838	0.02742	0.149425	0.357143	0.232323	0.52077	0.522368	0.450327	0.561898	0.398585	0.467025	0.455724	0.391141	0.066819	0.058824	0.058914	0.090203	0.0698	0.091513	0.52	0.376639	0.492084	0.062167	0.073675	0.080213	0.470595	0.764951	0.469136	0.48913	0.382979	0.196937	0.5997	0.010638	0.051688	0.022967	0.056901	0.000575	0.113649	0.8507	0.918004	0.927511
0.039216	0.017318	0.243453	0.4	0.498592	0.338983	0.254352	0.251987	0.24962	0.255838	0.02742	0.206897	0.357143	0.282828	0.52077	0.528947	0.450327	0.561898	0.398585	0.467025	0.455724	0.391141	0.066819	0.058824	0.058914	0.090203	0.0698	0.091513	0.526667	0.376231	0.498681	0.062167	0.073675	0.080213	0.470595	0.769124	0.475309	0.527174	0.395745	0.203501	0.629685	0.0	0.051688	0.022734	0.056901	0.00057	0.113649	0.8507	0.918004	0.927511
0.039216	0.017813	0.278371	0.4	0.498592	0.376574	0.254352	0.251987	0.24962	0.255838	0.02742	0.206897	0.357143	0.282828	0.52077	0.535526	0.450327	0.561898	0.398585	0.467025	0.455724	0.391141	0.066819	0.064171	0.058914	0.090203	0.0698	0.091513	0.533333	0.370679	0.498681	0.067496	0.073675	0.080213	0.470595	0.769124	0.469136	0.527174	0.395745	0.203501	0.626687	0.0	0.051688	0.02528	0.056901	0.000633	0.113649	0.8507	0.918004	0.927511
0.039216	0.018308	0.185257	0.4	0.498592	0.254237	0.254352	0.251987	0.24962	0.255838	0.02742	0.206897	0.357143	0.282828	0.52077	0.542105	0.450327	0.561898	0.398585	0.467025	0.455724	0.391141	0.066819	0.064171	0.058914	0.090203	0.0698	0.091513	0.54	0.380699	0.505277	0.067496	0.073675	0.080213	0.470595	0.763561	0.481481	0.532609	0.4	0.205689	0.632684	0.0	0.051688	0.025019	0.056901	0.000627	0.113649	0.8507	0.918004	0.927511
0.039216	0.018803	0.208535	0.4	0.498592	0.338983	0.254352	0.251987	0.24962	0.255838	0.02742	0.413793	0.357143	0.464646	0.52077	0.542105	0.450327	0.561898	0.398585	0.467025	0.455724	0.391141	0.066819	0.058824	0.058914	0.090203	0.0698	0.091513	0.54	0.380619	0.505277	0.062167	0.073675	0.080213	0.470595	0.757997	0.493827	0.684783	0.591489	0.376368	0.712144	0.074468	0.051688	0.022266	0.056901	0.000558	0.113649	0.8507	0.918004	0.927511
0.039216	0.019297	0.220755	0.4	0.498592	0.376574	0.254352	0.251987	0.24962	0.255838	0.02742	0.234166	0.353943	0.30464	0.52077	0.535526	0.450327	0.561898	0.398585	0.467025	0.455724	0.391141	0.066819	0.058824	0.058914	0.090203	0.0698	0.091513	0.533333	0.386229	0.505277	0.062167	0.073675	0.080213	0.470595	0.764951	0.403256	0.493125	0.405876	0.225272	0.604131	0.07157	0.051688	0.0225	0.056901	0.000564	0.113649	0.8507	0.918004	0.927511
0.039216	0.019792	0.127061	0.4	0.498592	0.338983	0.254352	0.251987	0.24962	0.255838	0.02742	0.258621	0.357143	0.328283	0.52077	0.535526	0.450327	0.561898	0.398585	0.467025	0.455724	0.391141	0.066819	0.064171	0.058914	0.090203	0.0698	0.091513	0.533333	0.396791	0.511873	0.067496	0.073675	0.080213	0.470595	0.76217	0.5	0.586957	0.46383	0.260394	0.65967	0.010638	0.051688	0.02528	0.056901	0.000633	0.113649	0.8507	0.918004	0.927511
0.039216	0.020287	0.1387	0.4	0.498592	0.376574	0.254352	0.251987	0.24962	0.255838	0.02742	0.195402	0.357143	0.272727	0.52077	0.542105	0.450327	0.561898	0.398585	0.467025	0.455724	0.391141	0.066819	0.058824	0.058914	0.090203	0.0698	0.091513	0.54	0.396225	0.51847	0.062167	0.073675	0.080213	0.470595	0.764951	0.493827	0.538043	0.4	0.205689	0.638681	0.0	0.051688	0.022266	0.056901	0.000558	0.113649	0.8507	0.918004	0.927511
0.039216	0.020782	0.161979	0.4	0.498592	0.338983	0.254352	0.251987	0.24962	0.255838	0.02742	0.172414	0.357143	0.252525	0.52077	0.528947	0.450327	0.561898	0.398585	0.467025	0.455724	0.391141	0.066819	0.053476	0.058914	0.090203	0.0698	0.091513	0.526667	0.38131	0.498681	0.056839	0.073675	0.080213	0.470595	0.770515	0.475309	0.505435	0.391489	0.201313	0.62069	0.0	0.051688	0.019937	0.056901	0.0005	0.113649	0.8507	0.918004	0.927511
0.039216	0.021277	0.208535	0.4	0.498592	0.376574	0.254352	0.251987	0.24962	0.255838	0.02742	0.206897	0.357143	0.282828	0.52077	0.515789	0.450327	0.561898	0.398585	0.467025	0.455724	0.391141	0.066819	0.048128	0.058914	0.090203	0.0698	0.091513	0.513333	0.366429	0.485488	0.05151	0.073675	0.080213	0.470595	0.777469	0.45679	0.516304	0.395745	0.203501	0.629685	0.0	0.051688	0.017494	0.056901	0.000439	0.113649	0.8507	0.918004	0.927511
0.039216	0.021771	0.1387	0.4	0.501408	0.376574	0.254352	0.251987	0.24962	0.255838	0.02742	0.350575	0.357143	0.409091	0.52077	0.555263	0.450327	0.561898	0.398585	0.467025	0.455724	0.391141	0.066819	0.053476	0.058914	0.090203	0.0698	0.091513	0.553333	0.395309	0.525066	0.056839	0.073675	0.080213	0.470595	0.773296	0.512346	0.663043	0.561702	0.345733	0.706147	0.06383	0.051688	0.019114	0.056901	0.000479	0.113649	0.888025	0.935829	0.957205
0.039216	0.022266	0.173618	0.4	0.501408	0.376574	0.254352	0.251987	0.24962	0.255838	0.02742	0.143678	0.357143	0.227273	0.52077	0.548684	0.450327	0.561898	0.398585	0.467025	0.455724	0.391141	0.066819	0.048128	0.058914	0.090203	0.0698	0.091513	0.546667	0.395566	0.51847	0.05151	0.073675	0.080213	0.470595	0.771905	0.493827	0.505435	0.391489	0.201313	0.604131	0.0	0.051688	0.016603	0.056901	0.000416	0.113649	0.888025	0.935829	0.957205
0.039216	0.022761	0.220175	0.4	0.501408	0.376574	0.254352	0.251987	0.24962	0.255838	0.02742	0.206897	0.357143	0.282828	0.52077	0.542105	0.450327	0.561898	0.398585	0.467025	0.455724	0.391141	0.066819	0.064171	0.058914	0.090203	0.0698	0.091513	0.54	0.391144	0.511873	0.067496	0.073675	0.080213	0.470595	0.773296	0.493827	0.548913	0.405876	0.225272	0.638681	0.0	0.051688	0.025019	0.056901	0.000627	0.113649	0.888025	0.935829	0.957205
0.039216	0.023256	0.150339	0.4	0.501408	0.169492	0.254352	0.251987	0.24962	0.255838	0.02742	0.149425	0.357143	0.232323	0.52077	0.482895	0.450327	0.561898	0.398585	0.467025	0.455724	0.391141	0.066819	0.064171	0.058914	0.090203	0.0698	0.091513	0.48	0.347991	0.452507	0.067496	0.073675	0.080213	0.470595	0.792768	0.438272	0.456522	0.370213	0.190372	0.568216	0.031915	0.051688	0.027372	0.056901	0.000686	0.113649	0.888025	0.935829	0.957205
0.039216	0.023751	0.127061	0.4	0.501408	0.338983	0.254352	0.251987	0.24962	0.255838	0.02742	0.155172	0.357143	0.237374	0.52077	0.456579	0.450327	0.561898	0.398585	0.467025	0.455724	0.391141	0.066819	0.069519	0.058914	0.090203	0.0698	0.091513	0.453333	0.318435	0.419525	0.072824	0.073675	0.080213	0.470595	0.806676	0.401235	0.429348	0.361702	0.185996	0.542729	0.06383	0.051688	0.031556	0.056901	0.00079	0.113649	0.888025	0.935829	0.957205
0.039216	0.024245	0.127061	0.4	0.501408	0.376574	0.254352	0.251987	0.24962	0.255838	0.02742	0.206897	0.357143	0.282828	0.52077	0.489474	0.450327	0.561898	0.398585	0.467025	0.455724	0.391141	0.066819	0.058824	0.058914	0.090203	0.0698	0.091513	0.486667	0.337046	0.452507	0.062167	0.073675	0.080213	0.470595	0.806676	0.432099	0.48913	0.382979	0.196937	0.601199	0.010638	0.051688	0.024135	0.056901	0.000605	0.113649	0.888025	0.935829	0.957205
0.039216	0.02474	0.1387	0.4	0.501408	0.338983	0.254352	0.251987	0.24962	0.255838	0.02742	0.178161	0.357143	0.257576	0.52077	0.535526	0.450327	0.561898	0.398585	0.467025	0.455724	0.391141	0.066819	0.048128	0.058914	0.090203	0.0698	0.091513	0.533333	0.365329	0.492084	0.05151	0.073675	0.080213	0.470595	0.784423	0.469136	0.505435	0.391489	0.201313	0.604131	0.0	0.051688	0.01696	0.056901	0.000425	0.113649	0.888025	0.935829	0.957205
0.039216	0.025235	0.266731	0.4	0.501408	0.376574	0.254352	0.251987	0.24962	0.255838	0.02742	0.206897	0.357143	0.282828	0.52077	0.542105	0.450327	0.561898	0.398585	0.467025	0.455724	0.391141	0.066819	0.053476	0.058914	0.090203	0.0698	0.091513	0.54	0.380536	0.505277	0.056839	0.073675	0.080213	0.470595	0.78025	0.481481	0.538043	0.4	0.205689	0.643178	0.0	0.051688	0.019526	0.056901	0.000489	0.113649	0.888025	0.935829	0.957205
0.039216	0.02573	0.1387	0.4	0.501408	0.376574	0.254352	0.251987	0.24962	0.255838	0.02742	0.206897	0.357143	0.282828	0.52077	0.535526	0.450327	0.561898	0.398585	0.467025	0.455724	0.391141	0.066819	0.058824	0.058914	0.090203	0.0698	0.091513	0.533333	0.396631	0.511873	0.062167	0.073675	0.080213	0.470595	0.783032	0.493827	0.548913	0.405876	0.225272	0.644678	0.0	0.051688	0.0225	0.056901	0.000564	0.113649	0.888025	0.935829	0.957205
0.039216	0.026225	0.127061	0.4	0.501408	0.376574	0.254352	0.251987	0.24962	0.255838	0.02742	0.206897	0.357143	0.282828	0.52077	0.535526	0.450327	0.561898	0.398585	0.467025	0.455724	0.391141	0.066819	0.053476	0.058914	0.090203	0.0698	0.091513	0.533333	0.391286	0.511873	0.056839	0.073675	0.080213	0.470595	0.776078	0.487654	0.543478	0.405876	0.225272	0.644678	0.0	0.051688	0.019732	0.056901	0.000495	0.113649	0.888025	0.935829	0.957205
0.039216	0.026719	0.185257	0.4	0.501408	0.376574	0.254352	0.251987	0.24962	0.255838	0.02742	0.206897	0.357143	0.282828	0.52077	0.502632	0.450327	0.561898	0.398585	0.467025	0.455724	0.391141	0.066819	0.058824	0.058914	0.090203	0.0698	0.091513	0.5	0.367458	0.478892	0.062167	0.073675	0.080213	0.470595	0.781641	0.45679	0.516304	0.391489	0.201313	0.61919	0.0	0.051688	0.023668	0.056901	0.000593	0.113649	0.888025	0.935829	0.957205
0.039216	0.027214	0.161979	0.4	0.501408	0.376574	0.254352	0.251987	0.24962	0.255838	0.02742	0.206897	0.357143	0.282828	0.52077	0.535526	0.450327	0.561898	0.398585	0.467025	0.455724	0.391141	0.066819	0.058824	0.058914	0.090203	0.0698	0.091513	0.533333	0.391431	0.511873	0.062167	0.073675	0.080213	0.470595	0.78025	0.493827	0.543478	0.405876	0.225272	0.641679	0.0	0.051688	0.0225	0.056901	0.000564	0.113649	0.888025	0.935829	0.957205
0.039216	0.027709	0.185257	0.4	0.501408	0.376574	0.254352	0.251987	0.24962	0.255838	0.02742	0.258621	0.357143	0.328283	0.52077	0.555263	0.450327	0.561898	0.398585	0.467025	0.455724	0.391141	0.066819	0.053476	0.058914	0.090203	0.0698	0.091513	0.553333	0.410849	0.531662	0.056839	0.073675	0.080213	0.470595	0.771905	0.518519	0.608696	0.497872	0.284464	0.68066	0.031915	0.051688	0.019114	0.056901	0.000479	0.113649	0.888025	0.935829	0.957205
0.039216	0.028204	0.185257	0.4	0.501408	0.423729	0.254352	0.251987	0.24962	0.255838	0.02742	0.206897	0.357143	0.282828	0.52077	0.575	0.450327	0.561898	0.398585	0.467025	0.455724	0.391141	0.066819	0.048128	0.058914	0.090203	0.0698	0.091513	0.573333	0.414746	0.544855	0.05151	0.073675	0.080213	0.470595	0.766342	0.524691	0.576087	0.451064	0.251641	0.671664	0.021277	0.051688	0.01589	0.056901	0.000398	0.113649	0.888025	0.935829	0.957205
0.039216	0.028699	0.255092	0.4	0.501408	0.59322	0.254352	0.251987	0.24962	0.255838	0.02742	0.206897	0.357143	0.282828	0.52077	0.627632	0.450327	0.561898	0.398585	0.467025	0.455724	0.391141	0.066819	0.053476	0.058914	0.090203	0.0698	0.091513	0.626667	0.437703	0.591029	0.056839	0.073675	0.080213	0.470595	0.764951	0.567901	0.61413	0.519149	0.297593	0.695652	0.053191	0.051688	0.016849	0.056901	0.000422	0.113649	0.888025	0.935829	0.957205
0.039216	0.029193	0.173618	0.4	0.501408	0.376574	0.254352	0.251987	0.24962	0.255838	0.02742	0.201149	0.357143	0.277778	0.52077	0.634211	0.450327	0.561898	0.398585	0.467025	0.455724	0.391141	0.066819	0.058824	0.058914	0.090203	0.0698	0.091513	0.633333	0.458152	0.604222	0.062167	0.073675	0.080213	0.470595	0.742698	0.58642	0.625	0.53617	0.31291	0.701649	0.053191	0.051688	0.018996	0.056901	0.000476	0.113649	0.888025	0.935829	0.957205
0.039216	0.029688	0.255092	0.4	0.501408	0.376574	0.254352	0.251987	0.24962	0.255838	0.02742	0.206897	0.357143	0.282828	0.52077	0.594737	0.450327	0.561898	0.398585	0.467025	0.455724	0.391141	0.066819	0.064171	0.058914	0.090203	0.0698	0.091513	0.593333	0.439936	0.57124	0.067496	0.073675	0.080213	0.470595	0.751043	0.555556	0.603261	0.493617	0.282276	0.677661	0.021277	0.051688	0.022928	0.056901	0.000575	0.113649	0.888025	0.935829	0.957205
0.039216	0.030183	0.185257	0.4	0.501408	0.376574	0.254352	0.251987	0.24962	0.255838	0.02742	0.206897	0.357143	0.282828	0.52077	0.594737	0.450327	0.561898	0.398585	0.467025	0.455724	0.391141	0.066819	0.048128	0.058914	0.090203	0.0698	0.091513	0.593333	0.429132	0.564644	0.05151	0.073675	0.080213	0.470595	0.753825	0.54321	0.592391	0.485106	0.271335	0.683658	0.031915	0.051688	0.015356	0.056901	0.000385	0.113649	0.888025	0.935829	0.957205
0.039216	0.030678	0.150339	0.4	0.501408	0.59322	0.254352	0.251987	0.24962	0.255838	0.02742	0.143678	0.357143	0.227273	0.52077	0.607895	0.450327	0.561898	0.398585	0.467025	0.455724	0.391141	0.066819	0.053476	0.058914	0.090203	0.0698	0.091513	0.606667	0.428493	0.57124	0.056839	0.073675	0.080213	0.470595	0.74548	0.54321	0.548913	0.405876	0.225272	0.656672	0.010638	0.051688	0.017466	0.056901	0.000438	0.113649	0.888025	0.935829	0.957205
0.039216	0.031173	0.231814	0.4	0.501408	0.338983	0.254352	0.251987	0.24962	0.255838	0.02742	0.316092	0.357143	0.378788	0.52077	0.581579	0.450327	0.561898	0.398585	0.467025	0.455724	0.391141	0.066819	0.042781	0.058914	0.090203	0.0698	0.091513	0.58	0.414272	0.551451	0.046181	0.073675	0.080213	0.470595	0.748261	0.530864	0.657609	0.565957	0.339168	0.712144	0.074468	0.051688	0.013109	0.056901	0.000329	0.113649	0.888025	0.935829	0.957205
0.039216	0.031667	0.173618	0.4	0.501408	0.376574	0.254352	0.251987	0.24962	0.255838	0.02742	0.258621	0.357143	0.328283	0.52077	0.588158	0.450327	0.561898	0.398585	0.467025	0.455724	0.391141	0.066819	0.064171	0.058914	0.090203	0.0698	0.091513	0.586667	0.419488	0.558047	0.067496	0.073675	0.080213	0.470595	0.752434	0.537037	0.625	0.519149	0.306346	0.686657	0.042553	0.051688	0.023189	0.056901	0.000581	0.113649	0.888025	0.935829	0.957205
0.039216	0.032162	0.243453	0.4	0.501408	0.376574	0.254352	0.251987	0.24962	0.255838	0.02742	0.206897	0.357143	0.282828	0.52077	0.607895	0.450327	0.561898	0.398585	0.467025	0.455724	0.391141	0.066819	0.058824	0.058914	0.090203	0.0698	0.091513	0.606667	0.438973	0.577836	0.062167	0.073675	0.080213	0.470595	0.749652	0.561728	0.608696	0.506383	0.28884	0.685157	0.031915	0.051688	0.01993	0.056901	0.000499	0.113649	0.888025	0.935829	0.957205
0.039216	0.032657	0.220175	0.4	0.501408	0.376574	0.254352	0.251987	0.24962	0.255838	0.02742	0.258621	0.357143	0.328283	0.52077	0.627632	0.450327	0.561898	0.398585	0.467025	0.455724	0.391141	0.066819	0.042781	0.058914	0.090203	0.0698	0.091513	0.626667	0.442708	0.591029	0.046181	0.073675	0.080213	0.470595	0.739917	0.574074	0.652174	0.570213	0.339168	0.71964	0.085106	0.051688	0.012057	0.056901	0.000302	0.113649	0.888025	0.935829	0.957205
0.039216	0.033152	0.220755	0.4	0.501408	0.376574	0.254352	0.251987	0.24962	0.255838	0.02742	0.258621	0.357143	0.328283	0.52077	0.607895	0.450327	0.561898	0.398585	0.467025	0.455724	0.391141	0.066819	0.048128	0.058914	0.090203	0.0698	0.091513	0.606667	0.433566	0.577836	0.05151	0.073675	0.080213	0.470595	0.744089	0.555556	0.641304	0.548936	0.321663	0.709145	0.074468	0.051688	0.014999	0.056901	0.000376	0.113649	0.888025	0.935829	0.957205
0.039216	0.033647	0.243453	0.4	0.501408	0.376574	0.254352	0.251987	0.24962	0.255838	0.02742	0.258621	0.357143	0.328283	0.52077	0.640789	0.450327	0.561898	0.398585	0.467025	0.455724	0.391141	0.066819	0.058824	0.058914	0.090203	0.0698	0.091513	0.64	0.442158	0.597625	0.062167	0.073675	0.080213	0.470595	0.734353	0.574074	0.657609	0.574468	0.345733	0.716642	0.085106	0.051688	0.018762	0.056901	0.00047	0.113649	0.888025	0.935829	0.957205
0.039216	0.034142	0.220175	0.4	0.501408	0.376574	0.254352	0.251987	0.24962	0.255838	0.02742	0.206897	0.357143	0.282828	0.52077	0.647368	0.450327	0.561898	0.398585	0.467025	0.455724	0.391141	0.066819	0.048128	0.058914	0.090203	0.0698	0.091513	0.646667	0.452028	0.610818	0.05151	0.073675	0.080213	0.470595	0.730181	0.58642	0.630435	0.540426	0.31291	0.710645	0.074468	0.051688	0.01393	0.056901	0.000349	0.113649	0.888025	0.935829	0.957205
0.039216	0.034636	0.29001	0.4	0.501408	0.59322	0.254352	0.251987	0.24962	0.255838	0.02742	0.206897	0.357143	0.282828	0.52077	0.653947	0.450327	0.561898	0.398585	0.467025	0.455724	0.391141	0.066819	0.053476	0.058914	0.090203	0.0698	0.091513	0.653333	0.462064	0.617414	0.056839	0.073675	0.080213	0.470595	0.72879	0.592593	0.63587	0.553191	0.323851	0.713643	0.074468	0.051688	0.016025	0.056901	0.000402	0.113649	0.888025	0.935829	0.957205
0.039216	0.035131	0.231814	0.4	0.501408	0.376574	0.254352	0.251987	0.24962	0.255838	0.02742	0.258621	0.357143	0.328283	0.52077	0.647368	0.450327	0.561898	0.398585	0.467025	0.455724	0.391141	0.066819	0.058824	0.058914	0.090203	0.0698	0.091513	0.646667	0.45735	0.610818	0.062167	0.073675	0.080213	0.470595	0.726008	0.592593	0.668478	0.591489	0.358862	0.724138	0.095745	0.051688	0.018529	0.056901	0.000464	0.113649	0.888025	0.935829	0.957205
0.039216	0.035626	0.220755	0.4	0.501408	0.376574	0.254352	0.251987	0.24962	0.255838	0.02742	0.155172	0.357143	0.237374	0.52077	0.621053	0.450327	0.561898	0.398585	0.467025	0.455724	0.391141	0.066819	0.058824	0.058914	0.090203	0.0698	0.091513	0.62	0.443365	0.591029	0.062167	0.073675	0.080213	0.470595	0.730181	0.561728	0.570652	0.451064	0.249453	0.667166	0.021277	0.051688	0.019463	0.056901	0.000488	0.113649	0.888025	0.935829	0.957205
0.039216	0.036121	0.1387	0.4	0.501408	0.338983	0.254352	0.251987	0.24962	0.255838	0.02742	0.206897	0.357143	0.282828	0.52077	0.621053	0.450327	0.561898	0.398585	0.467025	0.455724	0.391141	0.066819	0.053476	0.058914	0.090203	0.0698	0.091513	0.62	0.438085	0.584433	0.056839	0.073675	0.080213	0.470595	0.730181	0.561728	0.608696	0.506383	0.291028	0.691154	0.042553	0.051688	0.017054	0.056901	0.000428	0.113649	0.888025	0.935829	0.957205
0.039216	0.036616	0.173618	0.4	0.501408	0.376574	0.254352	0.251987	0.24962	0.255838	0.02742	0.149425	0.357143	0.232323	0.52077	0.621053	0.450327	0.561898	0.398585	0.467025	0.455724	0.391141	0.066819	0.058824	0.058914	0.090203	0.0698	0.091513	0.62	0.438167	0.584433	0.062167	0.073675	0.080213	0.470595	0.72879	0.555556	0.565217	0.438298	0.2407	0.662669	0.010638	0.051688	0.019463	0.056901	0.000488	0.113649	0.888025	0.935829	0.957205
0.039216	0.03711	0.278371	0.4	0.501408	0.376574	0.254352	0.251987	0.24962	0.255838	0.02742	0.206897	0.357143	0.282828	0.52077	0.627632	0.450327	0.561898	0.398585	0.467025	0.455724	0.391141	0.066819	0.053476	0.058914	0.090203	0.0698	0.091513	0.626667	0.442881	0.591029	0.056839	0.073675	0.080213	0.470595	0.731572	0.567901	0.61413	0.519149	0.297593	0.695652	0.053191	0.051688	0.016849	0.056901	0.000422	0.113649	0.888025	0.935829	0.957205
0.039216	0.037605	0.185257	0.4	0.501408	0.423729	0.254352	0.251987	0.24962	0.255838	0.02742	0.206897	0.357143	0.282828	0.52077	0.634211	0.450327	0.561898	0.398585	0.467025	0.455724	0.391141	0.066819	0.048128	0.058914	0.090203	0.0698	0.091513	0.633333	0.442435	0.597625	0.05151	0.073675	0.080213	0.470595	0.723227	0.567901	0.61413	0.523404	0.297593	0.701649	0.053191	0.051688	0.014287	0.056901	0.000358	0.113649	0.888025	0.935829	0.957205
0.039216	0.0381	0.103783	0.4	0.501408	0.376574	0.254352	0.251987	0.24962	0.255838	0.02742	0.206897	0.357143	0.282828	0.52077	0.607895	0.450327	0.561898	0.398585	0.467025	0.455724	0.391141	0.066819	0.085561	0.058914	0.090203	0.0698	0.091513	0.606667	0.434243	0.577836	0.08881	0.073675	0.080213	0.470595	0.72879	0.555556	0.597826	0.489362	0.282276	0.667166	0.021277	0.051688	0.032552	0.056901	0.000815	0.113649	0.888025	0.935829	0.957205
0.039216	0.038595	0.127061	0.4	0.501408	0.376574	0.254352	0.251987	0.24962	0.255838	0.02742	0.258621	0.357143	0.328283	0.52077	0.621053	0.450327	0.561898	0.398585	0.467025	0.455724	0.391141	0.066819	0.058824	0.058914	0.090203	0.0698	0.091513	0.62	0.448562	0.591029	0.062167	0.073675	0.080213	0.470595	0.721836	0.574074	0.652174	0.570213	0.339168	0.712144	0.074468	0.051688	0.019463	0.056901	0.000488	0.113649	0.888025	0.935829	0.957205
0.039216	0.03909	0.418041	0.4	0.501408	0.338983	0.254352	0.251987	0.24962	0.255838	0.02742	0.258621	0.357143	0.328283	0.52077	0.621053	0.450327	0.561898	0.398585	0.467025	0.455724	0.391141	0.066819	0.064171	0.058914	0.090203	0.0698	0.091513	0.62	0.443464	0.591029	0.067496	0.073675	0.080213	0.470595	0.726008	0.567901	0.646739	0.561702	0.334792	0.706147	0.06383	0.051688	0.021882	0.056901	0.000548	0.113649	0.888025	0.935829	0.957205
0.039216	0.039584	0.301649	0.4	0.501408	0.376574	0.254352	0.251987	0.24962	0.255838	0.02742	0.258621	0.357143	0.328283	0.52077	0.627632	0.450327	0.561898	0.398585	0.467025	0.455724	0.391141	0.066819	0.048128	0.058914	0.090203	0.0698	0.091513	0.626667	0.447952	0.597625	0.05151	0.073675	0.080213	0.470595	0.721836	0.574074	0.652174	0.570213	0.33698	0.71964	0.085106	0.051688	0.014465	0.056901	0.000363	0.113649	0.888025	0.935829	0.957205
0.039216	0.040079	0.185257	0.4	0.501408	0.376574	0.254352	0.251987	0.24962	0.255838	0.02742	0.206897	0.357143	0.282828	0.52077	0.653947	0.450327	0.561898	0.398585	0.467025	0.455724	0.391141	0.066819	0.058824	0.058914	0.090203	0.0698	0.091513	0.653333	0.456949	0.617414	0.062167	0.073675	0.080213	0.470595	0.719054	0.58642	0.63587	0.548936	0.319475	0.707646	0.06383	0.051688	0.018295	0.056901	0.000459	0.113649	0.888025	0.935829	0.957205
0.039216	0.040574	0.313288	0.4	0.501408	0.376574	0.254352	0.251987	0.24962	0.255838	0.02742	0.258621	0.357143	0.328283	0.52077	0.647368	0.450327	0.561898	0.398585	0.467025	0.455724	0.391141	0.066819	0.058824	0.058914	0.090203	0.0698	0.091513	0.646667	0.45735	0.610818	0.062167	0.073675	0.080213	0.470595	0.713491	0.58642	0.668478	0.587234	0.356674	0.724138	0.095745	0.051688	0.018529	0.056901	0.000464	0.113649	0.888025	0.935829	0.957205
0.039216	0.041069	0.173618	0.4	0.501408	0.338983	0.254352	0.251987	0.24962	0.255838	0.02742	0.206897	0.357143	0.282828	0.52077	0.634211	0.450327	0.561898	0.398585	0.467025	0.455724	0.391141	0.066819	0.053476	0.058914	0.090203	0.0698	0.091513	0.633333	0.447677	0.597625	0.056839	0.073675	0.080213	0.470595	0.720445	0.574074	0.619565	0.523404	0.301969	0.698651	0.053191	0.051688	0.016643	0.056901	0.000417	0.113649	0.888025	0.935829	0.957205
0.039216	0.041564	0.278371	0.4	0.501408	0.376574	0.254352	0.251987	0.24962	0.255838	0.02742	0.258621	0.357143	0.328283	0.52077	0.634211	0.450327	0.561898	0.398585	0.467025	0.455724	0.391141	0.066819	0.048128	0.058914	0.090203	0.0698	0.091513	0.633333	0.452748	0.604222	0.05151	0.073675	0.080213	0.470595	0.720445	0.580247	0.657609	0.578723	0.343545	0.722639	0.095745	0.051688	0.014287	0.056901	0.000358	0.113649	0.888025	0.935829	0.957205
0.039216	0.042058	0.196896	0.4	0.501408	0.423729	0.254352	0.251987	0.24962	0.255838	0.02742	0.178161	0.357143	0.257576	0.52077	0.555263	0.450327	0.561898	0.398585	0.467025	0.455724	0.391141	0.066819	0.096257	0.058914	0.090203	0.0698	0.091513	0.553333	0.401387	0.525066	0.099467	0.073675	0.080213	0.470595	0.746871	0.5	0.521739	0.395745	0.203501	0.611694	0.0	0.051688	0.041304	0.056901	0.001034	0.113649	0.888025	0.935829	0.957205
0.039216	0.042553	0.499515	0.4	0.501408	0.338983	0.254352	0.251987	0.24962	0.255838	0.02742	0.298851	0.357143	0.363636	0.52077	0.588158	0.450327	0.561898	0.398585	0.467025	0.455724	0.391141	0.066819	0.053476	0.058914	0.090203	0.0698	0.091513	0.586667	0.408926	0.551451	0.056839	0.073675	0.080213	0.470595	0.741307	0.530864	0.641304	0.548936	0.328228	0.703148	0.06383	0.051688	0.018084	0.056901	0.000453	0.113649	0.888025	0.935829	0.957205
0.039216	0.043048	0.243453	0.4	0.501408	0.338983	0.254352	0.251987	0.24962	0.255838	0.02742	0.258621	0.357143	0.328283	0.52077	0.614474	0.450327	0.561898	0.398585	0.467025	0.455724	0.391141	0.066819	0.058824	0.058914	0.090203	0.0698	0.091513	0.613333	0.433371	0.577836	0.062167	0.073675	0.080213	0.470595	0.763561	0.561728	0.641304	0.553191	0.330416	0.706147	0.06383	0.051688	0.019697	0.056901	0.000494	0.113649	0.888025	0.935829	0.957205
0.039216	0.044038	0.29001	0.4	0.504225	0.59322	0.254352	0.251987	0.24962	0.255838	0.02742	0.149425	0.357143	0.232323	0.52077	0.522368	0.450327	0.561898	0.398585	0.467025	0.455724	0.391141	0.066819	0.053476	0.058914	0.090203	0.0698	0.091513	0.52	0.376515	0.492084	0.056839	0.073675	0.080213	0.470595	0.798331	0.469136	0.48913	0.382979	0.196937	0.605697	0.0	0.051688	0.020143	0.056901	0.000505	0.113649	0.903577	0.946524	0.971179
0.039216	0.044532	0.220175	0.4	0.504225	0.376574	0.254352	0.251987	0.24962	0.255838	0.02742	0.206897	0.357143	0.282828	0.52077	0.555263	0.450327	0.561898	0.398585	0.467025	0.455724	0.391141	0.066819	0.058824	0.058914	0.090203	0.0698	0.091513	0.553333	0.395412	0.525066	0.062167	0.073675	0.080213	0.470595	0.792768	0.5	0.554348	0.408511	0.221007	0.649175	0.010638	0.051688	0.021799	0.056901	0.000546	0.113649	0.903577	0.946524	0.971179
0.039216	0.045027	0.324927	0.4	0.504225	0.254237	0.254352	0.251987	0.24962	0.255838	0.02742	0.293103	0.357143	0.358586	0.52077	0.588158	0.450327	0.561898	0.398585	0.467025	0.455724	0.391141	0.066819	0.064171	0.058914	0.090203	0.0698	0.091513	0.586667	0.409047	0.551451	0.067496	0.073675	0.080213	0.470595	0.77886	0.537037	0.641304	0.544681	0.330416	0.697151	0.053191	0.051688	0.023189	0.056901	0.000581	0.113649	0.903577	0.946524	0.971179
0.039216	0.045522	0.255092	0.4	0.504225	0.376574	0.254352	0.251987	0.24962	0.255838	0.02742	0.149425	0.357143	0.232323	0.52077	0.588158	0.450327	0.561898	0.398585	0.467025	0.455724	0.391141	0.066819	0.048128	0.058914	0.090203	0.0698	0.091513	0.586667	0.424337	0.558047	0.05151	0.073675	0.080213	0.470595	0.774687	0.537037	0.543478	0.405876	0.225272	0.656672	0.010638	0.051688	0.015534	0.056901	0.000389	0.113649	0.903577	0.946524	0.971179
0.039216	0.046017	0.196896	0.4	0.504225	0.376574	0.254352	0.251987	0.24962	0.255838	0.02742	0.206897	0.357143	0.282828	0.52077	0.607895	0.450327	0.561898	0.398585	0.467025	0.455724	0.391141	0.066819	0.058824	0.058914	0.090203	0.0698	0.091513	0.606667	0.438973	0.577836	0.062167	0.073675	0.080213	0.470595	0.77886	0.561728	0.608696	0.510638	0.293217	0.688156	0.042553	0.051688	0.01993	0.056901	0.000499	0.113649	0.903577	0.946524	0.971179
0.039216	0.046512	0.255092	0.4	0.504225	0.376574	0.254352	0.251987	0.24962	0.255838	0.02742	0.206897	0.357143	0.282828	0.52077	0.607895	0.450327	0.561898	0.398585	0.467025	0.455724	0.391141	0.066819	0.048128	0.058914	0.090203	0.0698	0.091513	0.606667	0.443878	0.584433	0.05151	0.073675	0.080213	0.470595	0.766342	0.567901	0.61413	0.514894	0.293217	0.697151	0.053191	0.051688	0.014999	0.056901	0.000376	0.113649	0.903577	0.946524	0.971179
0.039216	0.047006	0.1387	0.4	0.504225	0.376574	0.254352	0.251987	0.24962	0.255838	0.02742	0.270115	0.357143	0.338384	0.52077	0.594737	0.450327	0.561898	0.398585	0.467025	0.455724	0.391141	0.066819	0.053476	0.058914	0.090203	0.0698	0.091513	0.593333	0.44479	0.577836	0.056839	0.073675	0.080213	0.470595	0.771905	0.561728	0.652174	0.565957	0.339168	0.712144	0.074468	0.051688	0.017878	0.056901	0.000448	0.113649	0.903577	0.946524	0.971179
0.039216	0.047501	0.150339	0.4	0.504225	0.376574	0.254352	0.251987	0.24962	0.255838	0.02742	0.229885	0.357143	0.30303	0.52077	0.594737	0.450327	0.561898	0.398585	0.467025	0.455724	0.391141	0.066819	0.064171	0.058914	0.090203	0.0698	0.091513	0.593333	0.429502	0.564644	0.067496	0.073675	0.080213	0.470595	0.774687	0.549383	0.61413	0.514894	0.299781	0.685157	0.031915	0.051688	0.022928	0.056901	0.000575	0.113649	0.903577	0.946524	0.971179
0.039216	0.047996	0.336566	0.4	0.504225	0.376574	0.254352	0.251987	0.24962	0.255838	0.02742	0.155172	0.357143	0.237374	0.52077	0.588158	0.450327	0.561898	0.398585	0.467025	0.455724	0.391141	0.066819	0.053476	0.058914	0.090203	0.0698	0.091513	0.586667	0.408926	0.551451	0.056839	0.073675	0.080213	0.470595	0.770515	0.524691	0.538043	0.4	0.205689	0.647676	0.0	0.051688	0.018084	0.056901	0.000453	0.113649	0.903577	0.946524	0.971179
0.039216	0.048491	0.196896	0.4	0.504225	0.376574	0.254352	0.251987	0.24962	0.255838	0.02742	0.206897	0.357143	0.282828	0.52077	0.555263	0.450327	0.561898	0.398585	0.467025	0.455724	0.391141	0.066819	0.053476	0.058914	0.090203	0.0698	0.091513	0.553333	0.395309	0.525066	0.056839	0.073675	0.080213	0.470595	0.784423	0.5	0.554348	0.408511	0.221007	0.653673	0.010638	0.051688	0.019114	0.056901	0.000479	0.113649	0.903577	0.946524	0.971179
0.039216	0.048986	0.348206	0.4	0.504225	0.376574	0.254352	0.251987	0.24962	0.255838	0.02742	0.298851	0.357143	0.363636	0.52077	0.568421	0.450327	0.561898	0.398585	0.467025	0.455724	0.391141	0.066819	0.048128	0.058914	0.090203	0.0698	0.091513	0.566667	0.404793	0.538259	0.05151	0.073675	0.080213	0.470595	0.783032	0.524691	0.63587	0.53617	0.319475	0.701649	0.053191	0.051688	0.016069	0.056901	0.000403	0.113649	0.903577	0.946524	0.971179
0.039216	0.04948	0.208535	0.4	0.504225	0.376574	0.254352	0.251987	0.24962	0.255838	0.02742	0.258621	0.357143	0.328283	0.52077	0.575	0.450327	0.561898	0.398585	0.467025	0.455724	0.391141	0.066819	0.048128	0.058914	0.090203	0.0698	0.091513	0.573333	0.414746	0.544855	0.05151	0.073675	0.080213	0.470595	0.783032	0.530864	0.619565	0.514894	0.297593	0.692654	0.042553	0.051688	0.01589	0.056901	0.000398	0.113649	0.903577	0.946524	0.971179
0.039216	0.049975	0.173618	0.4	0.504225	0.376574	0.254352	0.251987	0.24962	0.255838	0.02742	0.206897	0.357143	0.282828	0.52077	0.568421	0.450327	0.561898	0.398585	0.467025	0.455724	0.391141	0.066819	0.064171	0.058914	0.090203	0.0698	0.091513	0.566667	0.425978	0.551451	0.067496	0.073675	0.080213	0.470595	0.783032	0.537037	0.586957	0.46383	0.262582	0.664168	0.010638	0.051688	0.023973	0.056901	0.000601	0.113649	0.903577	0.946524	0.971179
0.039216	0.05047	0.1387	0.4	0.504225	0.376574	0.254352	0.251987	0.24962	0.255838	0.02742	0.109195	0.357143	0.19697	0.52077	0.555263	0.450327	0.561898	0.398585	0.467025	0.455724	0.391141	0.066819	0.053476	0.058914	0.090203	0.0698	0.091513	0.553333	0.421205	0.538259	0.056839	0.073675	0.080213	0.470595	0.783032	0.518519	0.5	0.391489	0.201313	0.61919	0.0	0.051688	0.019114	0.056901	0.000479	0.113649	0.903577	0.946524	0.971179
0.039216	0.050965	0.115422	0.4	0.504225	0.376574	0.254352	0.251987	0.24962	0.255838	0.02742	0.258621	0.357143	0.328283	0.52077	0.548684	0.450327	0.561898	0.398585	0.467025	0.455724	0.391141	0.066819	0.048128	0.058914	0.090203	0.0698	0.091513	0.546667	0.416198	0.531662	0.05151	0.073675	0.080213	0.470595	0.783032	0.518519	0.608696	0.497872	0.286652	0.686657	0.031915	0.051688	0.016603	0.056901	0.000416	0.113649	0.903577	0.946524	0.971179
0.039216	0.05146	0.196896	0.4	0.504225	0.338983	0.254352	0.251987	0.24962	0.255838	0.02742	0.206897	0.357143	0.282828	0.52077	0.502632	0.450327	0.561898	0.398585	0.467025	0.455724	0.391141	0.066819	0.053476	0.058914	0.090203	0.0698	0.091513	0.5	0.367313	0.478892	0.056839	0.073675	0.080213	0.470595	0.798331	0.45679	0.516304	0.395745	0.203501	0.604131	0.0	0.051688	0.020761	0.056901	0.00052	0.113649	0.903577	0.946524	0.971179
0.039216	0.051954	0.068865	0.4	0.504225	0.376574	0.254352	0.251987	0.24962	0.255838	0.02742	0.206897	0.357143	0.282828	0.52077	0.482895	0.450327	0.561898	0.398585	0.467025	0.455724	0.391141	0.066819	0.048128	0.058914	0.090203	0.0698	0.091513	0.48	0.352778	0.459103	0.05151	0.073675	0.080213	0.470595	0.803894	0.438272	0.5	0.387234	0.199125	0.617691	0.0	0.051688	0.018385	0.056901	0.000461	0.113649	0.903577	0.946524	0.971179
0.039216	0.052449	0.243453	0.4	0.504225	0.169492	0.254352	0.251987	0.24962	0.255838	0.02742	0.068966	0.357143	0.161616	0.52077	0.482895	0.450327	0.561898	0.398585	0.467025	0.455724	0.391141	0.066819	0.048128	0.058914	0.090203	0.0698	0.091513	0.48	0.352778	0.459103	0.05151	0.073675	0.080213	0.470595	0.808067	0.438272	0.402174	0.348936	0.179431	0.541229	0.06383	0.051688	0.018385	0.056901	0.000461	0.113649	0.903577	0.946524	0.971179
0.039216	0.052944	0.29001	0.4	0.504225	0.338983	0.254352	0.251987	0.24962	0.255838	0.02742	0.264368	0.357143	0.333333	0.52077	0.463158	0.450327	0.561898	0.398585	0.467025	0.455724	0.391141	0.066819	0.058824	0.058914	0.090203	0.0698	0.091513	0.46	0.338692	0.439314	0.062167	0.073675	0.080213	0.470595	0.824757	0.425926	0.521739	0.395745	0.203501	0.623688	0.0	0.051688	0.02507	0.056901	0.000628	0.113649	0.903577	0.946524	0.971179
0.039216	0.053439	0.348206	0.4	0.504225	0.376574	0.254352	0.251987	0.24962	0.255838	0.02742	0.206897	0.357143	0.282828	0.52077	0.489474	0.450327	0.561898	0.398585	0.467025	0.455724	0.391141	0.066819	0.048128	0.058914	0.090203	0.0698	0.091513	0.486667	0.35241	0.459103	0.05151	0.073675	0.080213	0.470595	0.821975	0.438272	0.5	0.387234	0.199125	0.61919	0.0	0.051688	0.018207	0.056901	0.000456	0.113649	0.903577	0.946524	0.971179
0.039216	0.053934	0.103783	0.4	0.504225	0.376574	0.254352	0.251987	0.24962	0.255838	0.02742	0.298851	0.357143	0.363636	0.52077	0.535526	0.450327	0.561898	0.398585	0.467025	0.455724	0.391141	0.066819	0.048128	0.058914	0.090203	0.0698	0.091513	0.533333	0.380815	0.505277	0.05151	0.073675	0.080213	0.470595	0.808067	0.493827	0.608696	0.497872	0.28884	0.683658	0.031915	0.051688	0.01696	0.056901	0.000425	0.113649	0.903577	0.946524	0.971179
0.039216	0.054429	0.394762	0.4	0.504225	0.376574	0.254352	0.251987	0.24962	0.255838	0.02742	0.258621	0.357143	0.328283	0.52077	0.528947	0.450327	0.561898	0.398585	0.467025	0.455724	0.391141	0.066819	0.053476	0.058914	0.090203	0.0698	0.091513	0.526667	0.36576	0.492084	0.056839	0.073675	0.080213	0.470595	0.806676	0.475309	0.565217	0.421277	0.231947	0.655172	0.010638	0.051688	0.019937	0.056901	0.0005	0.113649	0.903577	0.946524	0.971179
0.039216	0.054923	0.278371	0.4	0.504225	0.376574	0.254352	0.251987	0.24962	0.255838	0.02742	0.12069	0.357143	0.207071	0.52077	0.535526	0.450327	0.561898	0.398585	0.467025	0.455724	0.391141	0.066819	0.048128	0.058914	0.090203	0.0698	0.091513	0.533333	0.385976	0.505277	0.05151	0.073675	0.080213	0.470595	0.78025	0.481481	0.478261	0.378723	0.194748	0.604198	0.0	0.051688	0.01696	0.056901	0.000425	0.113649	0.903577	0.946524	0.971179
0.039216	0.055418	0.278371	0.4	0.504225	0.376574	0.254352	0.251987	0.24962	0.255838	0.02742	0.258621	0.357143	0.328283	0.52077	0.548684	0.450327	0.561898	0.398585	0.467025	0.455724	0.391141	0.066819	0.048128	0.058914	0.090203	0.0698	0.091513	0.546667	0.390406	0.51847	0.05151	0.073675	0.080213	0.470595	0.774687	0.5	0.586957	0.46383	0.262582	0.673163	0.021277	0.051688	0.016603	0.056901	0.000416	0.113649	0.903577	0.946524	0.971179
0.039216	0.055913	0.255092	0.4	0.504225	0.338983	0.254352	0.251987	0.24962	0.255838	0.02742	0.206897	0.357143	0.282828	0.52077	0.515789	0.450327	0.561898	0.398585	0.467025	0.455724	0.391141	0.066819	0.048128	0.058914	0.090203	0.0698	0.091513	0.513333	0.376751	0.492084	0.05151	0.073675	0.080213	0.470595	0.781641	0.469136	0.527174	0.395745	0.203501	0.638681	0.0	0.051688	0.017494	0.056901	0.000439	0.113649	0.903577	0.946524	0.971179
0.039216	0.056408	0.080504	0.4	0.504225	0.376574	0.254352	0.251987	0.24962	0.255838	0.02742	0.149425	0.357143	0.232323	0.52077	0.482895	0.450327	0.561898	0.398585	0.467025	0.455724	0.391141	0.066819	0.053476	0.058914	0.090203	0.0698	0.091513	0.48	0.358113	0.459103	0.056839	0.073675	0.080213	0.470595	0.785814	0.444444	0.461957	0.374468	0.19256	0.583208	0.021277	0.051688	0.021379	0.056901	0.000536	0.113649	0.903577	0.946524	0.971179
0.039216	0.056903	0.220175	0.4	0.504225	0.338983	0.254352	0.251987	0.24962	0.255838	0.02742	0.229885	0.357143	0.30303	0.52077	0.502632	0.450327	0.561898	0.398585	0.467025	0.455724	0.391141	0.066819	0.053476	0.058914	0.090203	0.0698	0.091513	0.5	0.372495	0.478892	0.056839	0.073675	0.080213	0.470595	0.784423	0.462963	0.532609	0.4	0.205689	0.637181	0.0	0.051688	0.020761	0.056901	0.00052	0.113649	0.903577	0.946524	0.971179
0.039216	0.057397	0.1387	0.4	0.504225	0.376574	0.254352	0.251987	0.24962	0.255838	0.02742	0.206897	0.357143	0.282828	0.52077	0.535526	0.450327	0.561898	0.398585	0.467025	0.455724	0.391141	0.066819	0.048128	0.058914	0.090203	0.0698	0.091513	0.533333	0.391136	0.511873	0.05151	0.073675	0.080213	0.470595	0.777469	0.487654	0.543478	0.405876	0.225272	0.650675	0.010638	0.051688	0.01696	0.056901	0.000425	0.113649	0.903577	0.946524	0.971179
0.039216	0.057892	0.092144	0.4	0.504225	0.376574	0.254352	0.251987	0.24962	0.255838	0.02742	0.258621	0.357143	0.328283	0.52077	0.561842	0.450327	0.561898	0.398585	0.467025	0.455724	0.391141	0.066819	0.048128	0.058914	0.090203	0.0698	0.091513	0.56	0.394837	0.525066	0.05151	0.073675	0.080213	0.470595	0.770515	0.506173	0.597826	0.480851	0.273523	0.67916	0.031915	0.051688	0.016247	0.056901	0.000407	0.113649	0.903577	0.946524	0.971179
0.039216	0.058387	0.313288	0.4	0.504225	0.423729	0.254352	0.251987	0.24962	0.255838	0.02742	0.293103	0.357143	0.358586	0.52077	0.555263	0.450327	0.561898	0.398585	0.467025	0.455724	0.391141	0.066819	0.048128	0.058914	0.090203	0.0698	0.091513	0.553333	0.390041	0.51847	0.05151	0.073675	0.080213	0.470595	0.771905	0.506173	0.61413	0.506383	0.295405	0.688156	0.042553	0.051688	0.016425	0.056901	0.000412	0.113649	0.903577	0.946524	0.971179
0.039216	0.058882	0.1387	0.4	0.504225	0.338983	0.254352	0.251987	0.24962	0.255838	0.02742	0.201149	0.357143	0.277778	0.52077	0.548684	0.450327	0.561898	0.398585	0.467025	0.455724	0.391141	0.066819	0.048128	0.058914	0.090203	0.0698	0.091513	0.546667	0.385246	0.511873	0.05151	0.073675	0.080213	0.470595	0.773296	0.487654	0.538043	0.4	0.205689	0.647676	0.0	0.051688	0.016603	0.056901	0.000416	0.113649	0.903577	0.946524	0.971179
0.039216	0.059377	0.336566	0.4	0.504225	0.338983	0.254352	0.251987	0.24962	0.255838	0.02742	0.206897	0.357143	0.282828	0.52077	0.555263	0.450327	0.561898	0.398585	0.467025	0.455724	0.391141	0.066819	0.048128	0.058914	0.090203	0.0698	0.091513	0.553333	0.390041	0.51847	0.05151	0.073675	0.080213	0.470595	0.773296	0.493827	0.548913	0.405876	0.225272	0.655172	0.010638	0.051688	0.016425	0.056901	0.000412	0.113649	0.903577	0.946524	0.971179
0.039216	0.059871	0.115422	0.4	0.504225	0.376574	0.254352	0.251987	0.24962	0.255838	0.02742	0.258621	0.357143	0.328283	0.52077	0.561842	0.450327	0.561898	0.398585	0.467025	0.455724	0.391141	0.066819	0.048128	0.058914	0.090203	0.0698	0.091513	0.56	0.394837	0.525066	0.05151	0.073675	0.080213	0.470595	0.764951	0.506173	0.597826	0.480851	0.271335	0.67916	0.031915	0.051688	0.016247	0.056901	0.000407	0.113649	0.903577	0.946524	0.971179
0.039216	0.060366	0.127061	0.4	0.504225	0.338983	0.254352	0.251987	0.24962	0.255838	0.02742	0.258621	0.357143	0.328283	0.52077	0.548684	0.450327	0.561898	0.398585	0.467025	0.455724	0.391141	0.066819	0.048128	0.058914	0.090203	0.0698	0.091513	0.546667	0.390406	0.51847	0.05151	0.073675	0.080213	0.470595	0.774687	0.5	0.586957	0.46383	0.262582	0.673163	0.021277	0.051688	0.016603	0.056901	0.000416	0.113649	0.903577	0.946524	0.971179
0.039216	0.060861	0.150339	0.4	0.504225	0.376574	0.254352	0.251987	0.24962	0.255838	0.02742	0.149425	0.357143	0.232323	0.52077	0.568421	0.450327	0.561898	0.398585	0.467025	0.455724	0.391141	0.066819	0.048128	0.058914	0.090203	0.0698	0.091513	0.566667	0.399633	0.531662	0.05151	0.073675	0.080213	0.470595	0.769124	0.506173	0.516304	0.395745	0.203501	0.637181	0.0	0.051688	0.016069	0.056901	0.000403	0.113649	0.903577	0.946524	0.971179
0.039216	0.061356	0.42968	0.4	0.504225	0.376574	0.254352	0.251987	0.24962	0.255838	0.02742	0.258621	0.357143	0.328283	0.52077	0.561842	0.450327	0.561898	0.398585	0.467025	0.455724	0.391141	0.066819	0.042781	0.058914	0.090203	0.0698	0.091513	0.56	0.394748	0.525066	0.046181	0.073675	0.080213	0.470595	0.770515	0.506173	0.597826	0.480851	0.273523	0.67916	0.031915	0.051688	0.013559	0.056901	0.00034	0.113649	0.903577	0.946524	0.971179
0.039216	0.061851	0.208535	0.4	0.504225	0.376574	0.254352	0.251987	0.24962	0.255838	0.02742	0.206897	0.357143	0.282828	0.52077	0.568421	0.450327	0.561898	0.398585	0.467025	0.455724	0.391141	0.066819	0.053476	0.058914	0.090203	0.0698	0.091513	0.566667	0.394537	0.531662	0.056839	0.073675	0.080213	0.470595	0.767733	0.506173	0.559783	0.417021	0.227571	0.656672	0.010638	0.051688	0.018702	0.056901	0.000469	0.113649	0.903577	0.946524	0.971179
0.039216	0.062345	0.231814	0.4	0.504225	0.376574	0.254352	0.251987	0.24962	0.255838	0.02742	0.206897	0.357143	0.282828	0.52077	0.568421	0.450327	0.561898	0.398585	0.467025	0.455724	0.391141	0.066819	0.048128	0.058914	0.090203	0.0698	0.091513	0.566667	0.399633	0.531662	0.05151	0.073675	0.080213	0.470595	0.771905	0.512346	0.565217	0.425532	0.231947	0.664168	0.010638	0.051688	0.016069	0.056901	0.000403	0.113649	0.903577	0.946524	0.971179
0.039216	0.06284	0.173618	0.4	0.504225	0.376574	0.254352	0.251987	0.24962	0.255838	0.02742	0.224138	0.357143	0.29798	0.52077	0.542105	0.450327	0.561898	0.398585	0.467025	0.455724	0.391141	0.066819	0.053476	0.058914	0.090203	0.0698	0.091513	0.54	0.380536	0.505277	0.056839	0.073675	0.080213	0.470595	0.776078	0.481481	0.548913	0.405876	0.225272	0.649175	0.010638	0.051688	0.019526	0.056901	0.000489	0.113649	0.903577	0.946524	0.971179
0.039216	0.063335	0.173618	0.4	0.504225	0.376574	0.254352	0.251987	0.24962	0.255838	0.02742	0.178161	0.357143	0.257576	0.52077	0.515789	0.450327	0.561898	0.398585	0.467025	0.455724	0.391141	0.066819	0.048128	0.058914	0.090203	0.0698	0.091513	0.513333	0.366429	0.485488	0.05151	0.073675	0.080213	0.470595	0.783032	0.462963	0.5	0.387234	0.199125	0.617691	0.0	0.051688	0.017494	0.056901	0.000439	0.113649	0.903577	0.946524	0.971179
0.039216	0.06383	0.1387	0.4	0.504225	0.376574	0.254352	0.251987	0.24962	0.255838	0.02742	0.258621	0.357143	0.328283	0.52077	0.502632	0.450327	0.561898	0.398585	0.467025	0.455724	0.391141	0.066819	0.053476	0.058914	0.090203	0.0698	0.091513	0.5	0.356946	0.472296	0.056839	0.073675	0.080213	0.470595	0.787204	0.450617	0.543478	0.4	0.205689	0.641679	0.0	0.051688	0.020761	0.056901	0.00052	0.113649	0.903577	0.946524	0.971179
0.039216	0.064325	0.208535	0.4	0.504225	0.338983	0.254352	0.251987	0.24962	0.255838	0.02742	0.310345	0.357143	0.373737	0.52077	0.502632	0.450327	0.561898	0.398585	0.467025	0.455724	0.391141	0.066819	0.053476	0.058914	0.090203	0.0698	0.091513	0.5	0.356946	0.472296	0.056839	0.073675	0.080213	0.470595	0.788595	0.45679	0.586957	0.455319	0.256018	0.661169	0.010638	0.051688	0.020761	0.056901	0.00052	0.113649	0.903577	0.946524	0.971179
0.039216	0.064819	0.115422	0.4	0.504225	0.376574	0.254352	0.251987	0.24962	0.255838	0.02742	0.114943	0.357143	0.20202	0.52077	0.515789	0.450327	0.561898	0.398585	0.467025	0.455724	0.391141	0.066819	0.042781	0.058914	0.090203	0.0698	0.091513	0.513333	0.361177	0.478892	0.046181	0.073675	0.080213	0.470595	0.789986	0.45679	0.451087	0.370213	0.190372	0.583208	0.021277	0.051688	0.014611	0.056901	0.000366	0.113649	0.903577	0.946524	0.971179
0.039216	0.065314	0.394762	0.4	0.504225	0.169492	0.254352	0.251987	0.24962	0.255838	0.02742	0.408046	0.357143	0.459596	0.52077	0.463158	0.450327	0.561898	0.398585	0.467025	0.455724	0.391141	0.066819	0.069519	0.058914	0.090203	0.0698	0.091513	0.46	0.338971	0.439314	0.072824	0.073675	0.080213	0.470595	0.809458	0.432099	0.630435	0.510638	0.31291	0.671664	0.021277	0.051688	0.031266	0.056901	0.000783	0.113649	0.903577	0.946524	0.971179
0.039216	0.065809	0.115422	0.4	0.504225	0.338983	0.254352	0.251987	0.24962	0.255838	0.02742	0.206897	0.357143	0.282828	0.52077	0.456579	0.450327	0.561898	0.398585	0.467025	0.455724	0.391141	0.066819	0.053476	0.058914	0.090203	0.0698	0.091513	0.453333	0.318191	0.419525	0.056839	0.073675	0.080213	0.470595	0.809458	0.401235	0.467391	0.374468	0.19256	0.587706	0.010638	0.051688	0.022203	0.056901	0.000556	0.113649	0.903577	0.946524	0.971179
0.039216	0.066304	0.418041	0.4	0.504225	0.376574	0.254352	0.251987	0.24962	0.255838	0.02742	0.258621	0.357143	0.328283	0.52077	0.482895	0.450327	0.561898	0.398585	0.467025	0.455724	0.391141	0.066819	0.042781	0.058914	0.090203	0.0698	0.091513	0.48	0.342339	0.452507	0.046181	0.073675	0.080213	0.470595	0.802503	0.432099	0.527174	0.395745	0.203501	0.634183	0.0	0.051688	0.015362	0.056901	0.000385	0.113649	0.903577	0.946524	0.971179
0.039216	0.066799	0.313288	0.4	0.504225	0.338983	0.254352	0.251987	0.24962	0.255838	0.02742	0.390805	0.357143	0.444444	0.52077	0.469737	0.450327	0.561898	0.398585	0.467025	0.455724	0.391141	0.066819	0.053476	0.058914	0.090203	0.0698	0.091513	0.466667	0.327783	0.432718	0.056839	0.073675	0.080213	0.470595	0.79694	0.425926	0.61413	0.489362	0.286652	0.670165	0.021277	0.051688	0.021791	0.056901	0.000546	0.113649	0.903577	0.946524	0.971179
0.039216	0.067293	0.278371	0.4	0.504225	0.376574	0.254352	0.251987	0.24962	0.255838	0.02742	0.195402	0.357143	0.272727	0.52077	0.476316	0.450327	0.561898	0.398585	0.467025	0.455724	0.391141	0.066819	0.048128	0.058914	0.090203	0.0698	0.091513	0.473333	0.32216	0.432718	0.05151	0.073675	0.080213	0.470595	0.801113	0.41358	0.467391	0.378723	0.194748	0.595202	0.010638	0.051688	0.018563	0.056901	0.000465	0.113649	0.903577	0.946524	0.971179
0.039216	0.067788	0.115422	0.4	0.504225	0.376574	0.254352	0.251987	0.24962	0.255838	0.02742	0.206897	0.357143	0.282828	0.52077	0.535526	0.450327	0.561898	0.398585	0.467025	0.455724	0.391141	0.066819	0.058824	0.058914	0.090203	0.0698	0.091513	0.533333	0.375823	0.498681	0.062167	0.073675	0.080213	0.470595	0.788595	0.475309	0.527174	0.4	0.205689	0.634183	0.0	0.051688	0.0225	0.056901	0.000564	0.113649	0.903577	0.946524	0.971179
0.039216	0.068283	0.220175	0.4	0.504225	0.376574	0.254352	0.251987	0.24962	0.255838	0.02742	0.258621	0.357143	0.328283	0.52077	0.568421	0.450327	0.561898	0.398585	0.467025	0.455724	0.391141	0.066819	0.053476	0.058914	0.090203	0.0698	0.091513	0.566667	0.41008	0.538259	0.056839	0.073675	0.080213	0.470595	0.776078	0.524691	0.608696	0.502128	0.28884	0.683658	0.031915	0.051688	0.018702	0.056901	0.000469	0.113649	0.903577	0.946524	0.971179
0.039216	0.068778	0.29001	0.4	0.504225	0.376574	0.254352	0.251987	0.24962	0.255838	0.02742	0.241379	0.357143	0.313131	0.52077	0.548684	0.450327	0.561898	0.398585	0.467025	0.455724	0.391141	0.066819	0.048128	0.058914	0.090203	0.0698	0.091513	0.546667	0.395566	0.51847	0.05151	0.073675	0.080213	0.470595	0.776078	0.5	0.576087	0.451064	0.249453	0.668666	0.021277	0.051688	0.016603	0.056901	0.000416	0.113649	0.903577	0.946524	0.971179
0.039216	0.069767	0.150339	0.4	0.512676	0.376574	0.254352	0.251987	0.24962	0.255838	0.02742	0.16092	0.357143	0.242424	0.52077	0.673684	0.450327	0.561898	0.398585	0.467025	0.455724	0.391141	0.066819	0.064171	0.058914	0.090203	0.0698	0.091513	0.673333	0.476611	0.637203	0.067496	0.073675	0.080213	0.470595	0.746871	0.617284	0.625	0.540426	0.31291	0.703148	0.06383	0.051688	0.019791	0.056901	0.000496	0.113649	0.891135	0.960784	0.971179
0.039216	0.070262	0.336566	0.4	0.512676	0.376574	0.254352	0.251987	0.24962	0.255838	0.02742	0.195402	0.357143	0.272727	0.52077	0.640789	0.450327	0.561898	0.398585	0.467025	0.455724	0.391141	0.066819	0.053476	0.058914	0.090203	0.0698	0.091513	0.64	0.462825	0.610818	0.056839	0.073675	0.080213	0.470595	0.751043	0.58642	0.625	0.53617	0.310722	0.706147	0.06383	0.051688	0.016437	0.056901	0.000412	0.113649	0.891135	0.960784	0.971179
0.039216	0.070757	0.243453	0.4	0.512676	0.376574	0.254352	0.251987	0.24962	0.255838	0.02742	0.189655	0.357143	0.267677	0.52077	0.667105	0.450327	0.561898	0.398585	0.467025	0.455724	0.391141	0.066819	0.053476	0.058914	0.090203	0.0698	0.091513	0.666667	0.487178	0.643799	0.056839	0.073675	0.080213	0.470595	0.833102	0.635802	0.663043	0.591489	0.356674	0.733133	0.117021	0.051688	0.015613	0.056901	0.000391	0.113649	0.891135	0.960784	0.971179
0.039216	0.071252	0.115422	0.4	0.512676	0.376574	0.254352	0.251987	0.24962	0.255838	0.02742	0.206897	0.357143	0.282828	0.52077	0.7	0.450327	0.561898	0.398585	0.467025	0.455724	0.391141	0.066819	0.058824	0.058914	0.090203	0.0698	0.091513	0.7	0.506101	0.670185	0.062167	0.073675	0.080213	0.470595	0.812239	0.666667	0.701087	0.634043	0.398249	0.754123	0.159574	0.051688	0.01666	0.056901	0.000418	0.113649	0.891135	0.960784	0.971179
0.039216	0.073231	0.173618	0.4	0.512676	0.376574	0.254352	0.251987	0.24962	0.255838	0.02742	0.212644	0.357143	0.287879	0.52077	0.719737	0.450327	0.561898	0.398585	0.467025	0.455724	0.391141	0.066819	0.053476	0.058914	0.090203	0.0698	0.091513	0.72	0.504849	0.683377	0.056839	0.073675	0.080213	0.470595	0.713491	0.654321	0.695652	0.642553	0.389497	0.757121	0.170213	0.051688	0.013966	0.056901	0.00035	0.113649	0.891135	0.960784	0.971179
0.039216	0.074715	0.196896	0.4	0.512676	0.376574	0.254352	0.251987	0.24962	0.255838	0.02742	0.12069	0.357143	0.207071	0.52077	0.667105	0.450327	0.561898	0.398585	0.467025	0.455724	0.391141	0.066819	0.064171	0.058914	0.090203	0.0698	0.091513	0.666667	0.482244	0.637203	0.067496	0.073675	0.080213	0.470595	0.706537	0.611111	0.592391	0.493617	0.275711	0.683658	0.031915	0.051688	0.020052	0.056901	0.000503	0.113649	0.891135	0.960784	0.971179
0.039216	0.07521	0.208535	0.4	0.512676	0.376574	0.254352	0.251987	0.24962	0.255838	0.02742	0.206897	0.357143	0.282828	0.52077	0.660526	0.450327	0.561898	0.398585	0.467025	0.455724	0.391141	0.066819	0.064171	0.058914	0.090203	0.0698	0.091513	0.66	0.472235	0.630607	0.067496	0.073675	0.080213	0.470595	0.7121	0.604938	0.646739	0.565957	0.332604	0.712144	0.074468	0.051688	0.020314	0.056901	0.000509	0.113649	0.891135	0.960784	0.971179
0.039216	0.075705	0.278371	0.4	0.512676	0.376574	0.254352	0.251987	0.24962	0.255838	0.02742	0.183908	0.357143	0.262626	0.52077	0.634211	0.450327	0.561898	0.398585	0.467025	0.455724	0.391141	0.066819	0.053476	0.058914	0.090203	0.0698	0.091513	0.633333	0.43732	0.591029	0.056839	0.073675	0.080213	0.470595	0.734353	0.567901	0.597826	0.493617	0.277899	0.686657	0.042553	0.051688	0.016643	0.056901	0.000417	0.113649	0.891135	0.960784	0.971179
0.039216	0.0762	0.220175	0.4	0.512676	0.376574	0.254352	0.251987	0.24962	0.255838	0.02742	0.258621	0.357143	0.328283	0.52077	0.588158	0.450327	0.561898	0.398585	0.467025	0.455724	0.391141	0.066819	0.058824	0.058914	0.090203	0.0698	0.091513	0.586667	0.408988	0.551451	0.062167	0.073675	0.080213	0.470595	0.734353	0.524691	0.61413	0.506383	0.293217	0.683658	0.031915	0.051688	0.020631	0.056901	0.000517	0.113649	0.891135	0.960784	0.971179
0.039216	0.076695	0.313288	0.4	0.512676	0.376574	0.254352	0.251987	0.24962	0.255838	0.02742	0.103448	0.357143	0.191919	0.52077	0.575	0.450327	0.561898	0.398585	0.467025	0.455724	0.391141	0.066819	0.069519	0.058914	0.090203	0.0698	0.091513	0.573333	0.409994	0.544855	0.072824	0.073675	0.080213	0.470595	0.735744	0.512346	0.494565	0.387234	0.199125	0.598201	0.010638	0.051688	0.026346	0.056901	0.00066	0.113649	0.891135	0.960784	0.971179
0.039216	0.07719	0.150339	0.4	0.512676	0.338983	0.254352	0.251987	0.24962	0.255838	0.02742	0.206897	0.357143	0.282828	0.52077	0.594737	0.450327	0.561898	0.398585	0.467025	0.455724	0.391141	0.066819	0.074866	0.058914	0.090203	0.0698	0.091513	0.593333	0.434985	0.57124	0.078153	0.073675	0.080213	0.470595	0.732962	0.549383	0.597826	0.485106	0.277899	0.667166	0.021277	0.051688	0.028054	0.056901	0.000703	0.113649	0.891135	0.960784	0.971179
0.039216	0.078179	0.150339	0.4	0.512676	0.376574	0.254352	0.251987	0.24962	0.255838	0.02742	0.149425	0.357143	0.232323	0.52077	0.653947	0.450327	0.561898	0.398585	0.467025	0.455724	0.391141	0.066819	0.053476	0.058914	0.090203	0.0698	0.091513	0.653333	0.472415	0.624011	0.056839	0.073675	0.080213	0.470595	0.720445	0.598765	0.603261	0.506383	0.282276	0.694153	0.042553	0.051688	0.016025	0.056901	0.000402	0.113649	0.891135	0.960784	0.971179
0.039216	0.078674	0.255092	0.4	0.512676	0.376574	0.254352	0.251987	0.24962	0.255838	0.02742	0.206897	0.357143	0.282828	0.52077	0.653947	0.450327	0.561898	0.398585	0.467025	0.455724	0.391141	0.066819	0.053476	0.058914	0.090203	0.0698	0.091513	0.653333	0.477589	0.630607	0.056839	0.073675	0.080213	0.470595	0.723227	0.604938	0.646739	0.570213	0.334792	0.721139	0.095745	0.051688	0.016025	0.056901	0.000402	0.113649	0.891135	0.960784	0.971179
0.039216	0.079169	0.115422	0.4	0.512676	0.376574	0.254352	0.251987	0.24962	0.255838	0.02742	0.206897	0.357143	0.282828	0.52077	0.640789	0.450327	0.561898	0.398585	0.467025	0.455724	0.391141	0.066819	0.053476	0.058914	0.090203	0.0698	0.091513	0.64	0.452472	0.604222	0.056839	0.073675	0.080213	0.470595	0.727399	0.580247	0.625	0.53617	0.310722	0.704648	0.06383	0.051688	0.016437	0.056901	0.000412	0.113649	0.891135	0.960784	0.971179
0.039216	0.079664	0.1387	0.4	0.512676	0.376574	0.254352	0.251987	0.24962	0.255838	0.02742	0.206897	0.357143	0.282828	0.52077	0.680263	0.450327	0.561898	0.398585	0.467025	0.455724	0.391141	0.066819	0.053476	0.058914	0.090203	0.0698	0.091513	0.68	0.470896	0.637203	0.056839	0.073675	0.080213	0.470595	0.72879	0.617284	0.657609	0.582979	0.343545	0.727136	0.106383	0.051688	0.015201	0.056901	0.000381	0.113649	0.891135	0.960784	0.971179
0.039216	0.080158	0.452958	0.4	0.512676	0.376574	0.254352	0.251987	0.24962	0.255838	0.02742	0.12069	0.357143	0.207071	0.52077	0.693421	0.450327	0.561898	0.398585	0.467025	0.455724	0.391141	0.066819	0.058824	0.058914	0.090203	0.0698	0.091513	0.693333	0.49092	0.656992	0.062167	0.073675	0.080213	0.470595	0.719054	0.62963	0.608696	0.523404	0.295405	0.703148	0.06383	0.051688	0.016893	0.056901	0.000423	0.113649	0.891135	0.960784	0.971179
0.039216	0.081148	0.208535	0.4	0.512676	0.376574	0.254352	0.251987	0.24962	0.255838	0.02742	0.195402	0.357143	0.272727	0.52077	0.660526	0.450327	0.561898	0.398585	0.467025	0.455724	0.391141	0.066819	0.058824	0.058914	0.090203	0.0698	0.091513	0.66	0.482526	0.637203	0.062167	0.073675	0.080213	0.470595	0.726008	0.617284	0.646739	0.570213	0.334792	0.718141	0.085106	0.051688	0.018061	0.056901	0.000453	0.113649	0.891135	0.960784	0.971179
0.039216	0.081643	0.301649	0.4	0.512676	0.376574	0.254352	0.251987	0.24962	0.255838	0.02742	0.258621	0.357143	0.328283	0.52077	0.667105	0.450327	0.561898	0.398585	0.467025	0.455724	0.391141	0.066819	0.064171	0.058914	0.090203	0.0698	0.091513	0.666667	0.482244	0.637203	0.067496	0.073675	0.080213	0.470595	0.723227	0.617284	0.695652	0.625532	0.38512	0.73913	0.12766	0.051688	0.020052	0.056901	0.000503	0.113649	0.891135	0.960784	0.971179
0.039216	0.082138	0.278371	0.4	0.512676	0.376574	0.254352	0.251987	0.24962	0.255838	0.02742	0.258621	0.357143	0.328283	0.52077	0.680263	0.450327	0.561898	0.398585	0.467025	0.455724	0.391141	0.066819	0.064171	0.058914	0.090203	0.0698	0.091513	0.68	0.491834	0.650396	0.067496	0.073675	0.080213	0.470595	0.720445	0.62963	0.706522	0.642553	0.400438	0.748126	0.148936	0.051688	0.019529	0.056901	0.000489	0.113649	0.891135	0.960784	0.971179
0.039216	0.082632	0.266731	0.4	0.512676	0.376574	0.254352	0.251987	0.24962	0.255838	0.02742	0.149425	0.357143	0.232323	0.52077	0.627632	0.450327	0.561898	0.398585	0.467025	0.455724	0.391141	0.066819	0.053476	0.058914	0.090203	0.0698	0.091513	0.626667	0.437703	0.591029	0.056839	0.073675	0.080213	0.470595	0.714882	0.561728	0.565217	0.442553	0.242888	0.668666	0.021277	0.051688	0.016849	0.056901	0.000422	0.113649	0.891135	0.960784	0.971179
0.039216	0.083127	0.185257	0.4	0.512676	0.376574	0.254352	0.251987	0.24962	0.255838	0.02742	0.258621	0.357143	0.328283	0.52077	0.607895	0.450327	0.561898	0.398585	0.467025	0.455724	0.391141	0.066819	0.064171	0.058914	0.090203	0.0698	0.091513	0.606667	0.423436	0.57124	0.067496	0.073675	0.080213	0.470595	0.713491	0.54321	0.630435	0.531915	0.31291	0.692654	0.042553	0.051688	0.022405	0.056901	0.000561	0.113649	0.891135	0.960784	0.971179
0.039216	0.083622	0.348206	0.4	0.512676	0.376574	0.254352	0.251987	0.24962	0.255838	0.02742	0.206897	0.357143	0.282828	0.52077	0.621053	0.450327	0.561898	0.398585	0.467025	0.455724	0.391141	0.066819	0.064171	0.058914	0.090203	0.0698	0.091513	0.62	0.433028	0.584433	0.067496	0.073675	0.080213	0.470595	0.727399	0.555556	0.603261	0.502128	0.28884	0.682159	0.031915	0.051688	0.021882	0.056901	0.000548	0.113649	0.891135	0.960784	0.971179
0.039216	0.084117	0.161979	0.4	0.512676	0.376574	0.254352	0.251987	0.24962	0.255838	0.02742	0.212644	0.357143	0.287879	0.52077	0.621053	0.450327	0.561898	0.398585	0.467025	0.455724	0.391141	0.066819	0.058824	0.058914	0.090203	0.0698	0.091513	0.62	0.432968	0.584433	0.062167	0.073675	0.080213	0.470595	0.723227	0.555556	0.608696	0.506383	0.28884	0.686657	0.042553	0.051688	0.019463	0.056901	0.000488	0.113649	0.891135	0.960784	0.971179
0.039216	0.084612	0.161979	0.4	0.512676	0.376574	0.254352	0.251987	0.24962	0.255838	0.02742	0.206897	0.357143	0.282828	0.52077	0.627632	0.450327	0.561898	0.398585	0.467025	0.455724	0.391141	0.066819	0.064171	0.058914	0.090203	0.0698	0.091513	0.626667	0.453476	0.597625	0.067496	0.073675	0.080213	0.470595	0.717663	0.574074	0.619565	0.52766	0.306346	0.694153	0.042553	0.051688	0.021621	0.056901	0.000542	0.113649	0.891135	0.960784	0.971179
0.039216	0.085106	0.173618	0.4	0.512676	0.376574	0.254352	0.251987	0.24962	0.255838	0.02742	0.155172	0.357143	0.237374	0.52077	0.627632	0.450327	0.561898	0.398585	0.467025	0.455724	0.391141	0.066819	0.064171	0.058914	0.090203	0.0698	0.091513	0.626667	0.458691	0.604222	0.067496	0.073675	0.080213	0.470595	0.719054	0.580247	0.586957	0.480851	0.266958	0.673163	0.021277	0.051688	0.021621	0.056901	0.000542	0.113649	0.891135	0.960784	0.971179
0.039216	0.085601	0.173618	0.4	0.512676	0.376574	0.254352	0.251987	0.24962	0.255838	0.02742	0.206897	0.357143	0.282828	0.52077	0.634211	0.450327	0.561898	0.398585	0.467025	0.455724	0.391141	0.066819	0.074866	0.058914	0.090203	0.0698	0.091513	0.633333	0.458497	0.604222	0.078153	0.073675	0.080213	0.470595	0.706537	0.580247	0.625	0.53617	0.31291	0.691154	0.042553	0.051688	0.026148	0.056901	0.000655	0.113649	0.891135	0.960784	0.971179
0.039216	0.086096	0.42968	0.4	0.512676	0.376574	0.254352	0.251987	0.24962	0.255838	0.02742	0.206897	0.357143	0.282828	0.52077	0.647368	0.450327	0.561898	0.398585	0.467025	0.455724	0.391141	0.066819	0.053476	0.058914	0.090203	0.0698	0.091513	0.646667	0.457268	0.610818	0.056839	0.073675	0.080213	0.470595	0.707928	0.58642	0.630435	0.540426	0.31291	0.707646	0.06383	0.051688	0.016231	0.056901	0.000407	0.113649	0.891135	0.960784	0.971179
0.039216	0.086591	0.127061	0.4	0.512676	0.338983	0.254352	0.251987	0.24962	0.255838	0.02742	0.12069	0.357143	0.207071	0.52077	0.660526	0.450327	0.561898	0.398585	0.467025	0.455724	0.391141	0.066819	0.053476	0.058914	0.090203	0.0698	0.091513	0.66	0.456507	0.617414	0.056839	0.073675	0.080213	0.470595	0.687065	0.58642	0.570652	0.455319	0.247265	0.674663	0.021277	0.051688	0.015819	0.056901	0.000397	0.113649	0.891135	0.960784	0.971179
0.039216	0.087086	0.278371	0.4	0.512676	0.376574	0.254352	0.251987	0.24962	0.255838	0.02742	0.12069	0.357143	0.207071	0.52077	0.640789	0.450327	0.561898	0.398585	0.467025	0.455724	0.391141	0.066819	0.064171	0.058914	0.090203	0.0698	0.091513	0.64	0.442197	0.597625	0.067496	0.073675	0.080213	0.470595	0.689847	0.561728	0.548913	0.412766	0.223195	0.652174	0.010638	0.051688	0.021098	0.056901	0.000529	0.113649	0.891135	0.960784	0.971179
0.039216	0.08758	0.1387	0.4	0.512676	0.338983	0.254352	0.251987	0.24962	0.255838	0.02742	0.201149	0.357143	0.277778	0.52077	0.647368	0.450327	0.561898	0.398585	0.467025	0.455724	0.391141	0.066819	0.058824	0.058914	0.090203	0.0698	0.091513	0.646667	0.446954	0.604222	0.062167	0.073675	0.080213	0.470595	0.694019	0.574074	0.619565	0.523404	0.299781	0.695652	0.053191	0.051688	0.018529	0.056901	0.000464	0.113649	0.891135	0.960784	0.971179
0.039216	0.088075	0.301649	0.4	0.512676	0.376574	0.254352	0.251987	0.24962	0.255838	0.02742	0.103448	0.357143	0.191919	0.52077	0.634211	0.450327	0.561898	0.398585	0.467025	0.455724	0.391141	0.066819	0.069519	0.058914	0.090203	0.0698	0.091513	0.633333	0.45315	0.604222	0.072824	0.073675	0.080213	0.470595	0.689847	0.567901	0.543478	0.405876	0.225272	0.64018	0.0	0.051688	0.023741	0.056901	0.000595	0.113649	0.891135	0.960784	0.971179
0.039216	0.08857	0.266731	0.4	0.512676	0.338983	0.254352	0.251987	0.24962	0.255838	0.02742	0.149425	0.357143	0.232323	0.52077	0.621053	0.450327	0.561898	0.398585	0.467025	0.455724	0.391141	0.066819	0.058824	0.058914	0.090203	0.0698	0.091513	0.62	0.438167	0.584433	0.062167	0.073675	0.080213	0.470595	0.702364	0.555556	0.559783	0.434043	0.236324	0.661169	0.010638	0.051688	0.019463	0.056901	0.000488	0.113649	0.891135	0.960784	0.971179
0.039216	0.089065	0.196896	0.4	0.512676	0.376574	0.254352	0.251987	0.24962	0.255838	0.02742	0.08046	0.357143	0.171717	0.52077	0.594737	0.450327	0.561898	0.398585	0.467025	0.455724	0.391141	0.066819	0.053476	0.058914	0.090203	0.0698	0.091513	0.593333	0.424081	0.564644	0.056839	0.073675	0.080213	0.470595	0.706537	0.530864	0.48913	0.387234	0.199125	0.613193	0.0	0.051688	0.017878	0.056901	0.000448	0.113649	0.891135	0.960784	0.971179
0.039216	0.08956	0.42968	0.4	0.512676	0.376574	0.254352	0.251987	0.24962	0.255838	0.02742	0.258621	0.357143	0.328283	0.52077	0.594737	0.450327	0.561898	0.398585	0.467025	0.455724	0.391141	0.066819	0.058824	0.058914	0.090203	0.0698	0.091513	0.593333	0.418984	0.558047	0.062167	0.073675	0.080213	0.470595	0.702364	0.530864	0.619565	0.519149	0.299781	0.688156	0.042553	0.051688	0.020398	0.056901	0.000511	0.113649	0.891135	0.960784	0.971179
0.039216	0.090054	0.220755	0.4	0.512676	0.376574	0.254352	0.251987	0.24962	0.255838	0.02742	0.206897	0.357143	0.282828	0.52077	0.594737	0.450327	0.561898	0.398585	0.467025	0.455724	0.391141	0.066819	0.069519	0.058914	0.090203	0.0698	0.091513	0.593333	0.429617	0.564644	0.072824	0.073675	0.080213	0.470595	0.705146	0.54321	0.592391	0.476596	0.269147	0.665667	0.021277	0.051688	0.025478	0.056901	0.000638	0.113649	0.891135	0.960784	0.971179
0.039216	0.090549	0.301649	0.4	0.512676	0.376574	0.254352	0.251987	0.24962	0.255838	0.02742	0.258621	0.357143	0.328283	0.52077	0.601316	0.450327	0.561898	0.398585	0.467025	0.455724	0.391141	0.066819	0.053476	0.058914	0.090203	0.0698	0.091513	0.6	0.439232	0.577836	0.056839	0.073675	0.080213	0.470595	0.727399	0.555556	0.641304	0.548936	0.323851	0.706147	0.06383	0.051688	0.017672	0.056901	0.000443	0.113649	0.891135	0.960784	0.971179
0.039216	0.091044	0.278371	0.4	0.512676	0.338983	0.254352	0.251987	0.24962	0.255838	0.02742	0.206897	0.357143	0.282828	0.52077	0.634211	0.450327	0.561898	0.398585	0.467025	0.455724	0.391141	0.066819	0.053476	0.058914	0.090203	0.0698	0.091513	0.633333	0.45803	0.604222	0.056839	0.073675	0.080213	0.470595	0.719054	0.580247	0.625	0.53617	0.308534	0.703148	0.06383	0.051688	0.016643	0.056901	0.000417	0.113649	0.891135	0.960784	0.971179
0.039216	0.091539	0.220175	0.4	0.512676	0.376574	0.254352	0.251987	0.24962	0.255838	0.02742	0.206897	0.357143	0.282828	0.52077	0.588158	0.450327	0.561898	0.398585	0.467025	0.455724	0.391141	0.066819	0.058824	0.058914	0.090203	0.0698	0.091513	0.586667	0.403786	0.544855	0.062167	0.073675	0.080213	0.470595	0.694019	0.518519	0.565217	0.434043	0.238512	0.658171	0.010638	0.051688	0.020631	0.056901	0.000517	0.113649	0.891135	0.960784	0.971179
0.039216	0.092034	0.196896	0.4	0.512676	0.376574	0.254352	0.251987	0.24962	0.255838	0.02742	0.206897	0.357143	0.282828	0.52077	0.614474	0.450327	0.561898	0.398585	0.467025	0.455724	0.391141	0.066819	0.053476	0.058914	0.090203	0.0698	0.091513	0.613333	0.402204	0.558047	0.056839	0.073675	0.080213	0.470595	0.687065	0.530864	0.581522	0.459574	0.253829	0.671664	0.021277	0.051688	0.01726	0.056901	0.000433	0.113649	0.891135	0.960784	0.971179
0.039216	0.092528	0.220175	0.4	0.512676	0.376574	0.254352	0.251987	0.24962	0.255838	0.02742	0.258621	0.357143	0.328283	0.52077	0.594737	0.450327	0.561898	0.398585	0.467025	0.455724	0.391141	0.066819	0.058824	0.058914	0.090203	0.0698	0.091513	0.593333	0.408582	0.551451	0.062167	0.073675	0.080213	0.470595	0.685675	0.524691	0.608696	0.506383	0.291028	0.683658	0.031915	0.051688	0.020398	0.056901	0.000511	0.113649	0.891135	0.960784	0.971179
0.039216	0.093023	0.161979	0.4	0.512676	0.338983	0.254352	0.251987	0.24962	0.255838	0.02742	0.206897	0.357143	0.282828	0.52077	0.575	0.450327	0.561898	0.398585	0.467025	0.455724	0.391141	0.066819	0.069519	0.058914	0.090203	0.0698	0.091513	0.573333	0.420472	0.551451	0.072824	0.073675	0.080213	0.470595	0.689847	0.524691	0.576087	0.446809	0.247265	0.653673	0.010638	0.051688	0.026346	0.056901	0.00066	0.113649	0.891135	0.960784	0.971179
0.039216	0.093518	0.185257	0.4	0.512676	0.376574	0.254352	0.251987	0.24962	0.255838	0.02742	0.206897	0.357143	0.282828	0.52077	0.548684	0.450327	0.561898	0.398585	0.467025	0.455724	0.391141	0.066819	0.069519	0.058914	0.090203	0.0698	0.091513	0.546667	0.406534	0.525066	0.072824	0.073675	0.080213	0.470595	0.694019	0.5	0.554348	0.405876	0.225272	0.637181	0.0	0.051688	0.027504	0.056901	0.000689	0.113649	0.891135	0.960784	0.971179
0.039216	0.094013	0.127061	0.4	0.512676	0.376574	0.254352	0.251987	0.24962	0.255838	0.02742	0.12069	0.357143	0.207071	0.52077	0.555263	0.450327	0.561898	0.398585	0.467025	0.455724	0.391141	0.066819	0.064171	0.058914	0.090203	0.0698	0.091513	0.553333	0.395512	0.525066	0.067496	0.073675	0.080213	0.470595	0.69541	0.493827	0.483696	0.382979	0.196937	0.593703	0.010638	0.051688	0.024496	0.056901	0.000614	0.113649	0.891135	0.960784	0.971179
0.039216	0.094508	0.150339	0.4	0.512676	0.376574	0.254352	0.251987	0.24962	0.255838	0.02742	0.212644	0.357143	0.287879	0.52077	0.568421	0.450327	0.561898	0.398585	0.467025	0.455724	0.391141	0.066819	0.069519	0.058914	0.090203	0.0698	0.091513	0.566667	0.431388	0.551451	0.072824	0.073675	0.080213	0.470595	0.69541	0.524691	0.581522	0.46383	0.258206	0.656672	0.010638	0.051688	0.026636	0.056901	0.000667	0.113649	0.891135	0.960784	0.971179
0.039216	0.095002	0.1387	0.4	0.512676	0.376574	0.254352	0.251987	0.24962	0.255838	0.02742	0.206897	0.357143	0.282828	0.52077	0.568421	0.450327	0.561898	0.398585	0.467025	0.455724	0.391141	0.066819	0.058824	0.058914	0.090203	0.0698	0.091513	0.566667	0.420602	0.544855	0.062167	0.073675	0.080213	0.470595	0.691238	0.518519	0.570652	0.442553	0.242888	0.658171	0.010638	0.051688	0.021332	0.056901	0.000535	0.113649	0.891135	0.960784	0.971179
0.039216	0.095497	0.1387	0.4	0.512676	0.338983	0.254352	0.251987	0.24962	0.255838	0.02742	0.206897	0.357143	0.282828	0.52077	0.581579	0.450327	0.561898	0.398585	0.467025	0.455724	0.391141	0.066819	0.064171	0.058914	0.090203	0.0698	0.091513	0.58	0.425131	0.558047	0.067496	0.073675	0.080213	0.470595	0.689847	0.530864	0.581522	0.459574	0.256018	0.661169	0.010638	0.051688	0.023451	0.056901	0.000588	0.113649	0.891135	0.960784	0.971179
0.039216	0.095992	0.161979	0.4	0.512676	0.376574	0.254352	0.251987	0.24962	0.255838	0.02742	0.12069	0.357143	0.207071	0.52077	0.581579	0.450327	0.561898	0.398585	0.467025	0.455724	0.391141	0.066819	0.074866	0.058914	0.090203	0.0698	0.091513	0.58	0.404366	0.544855	0.078153	0.073675	0.080213	0.470595	0.694019	0.512346	0.5	0.387234	0.199125	0.601199	0.010638	0.051688	0.02869	0.056901	0.000719	0.113649	0.891135	0.960784	0.971179
0.039216	0.096487	0.173618	0.4	0.512676	0.338983	0.254352	0.251987	0.24962	0.255838	0.02742	0.356322	0.357143	0.414141	0.52077	0.601316	0.450327	0.561898	0.398585	0.467025	0.455724	0.391141	0.066819	0.053476	0.058914	0.090203	0.0698	0.091513	0.6	0.418518	0.564644	0.056839	0.073675	0.080213	0.470595	0.692629	0.537037	0.684783	0.604255	0.374179	0.725637	0.095745	0.051688	0.017672	0.056901	0.000443	0.113649	0.891135	0.960784	0.971179
0.078235	0.129076	0.220755	0.866667	0.03662	0.376574	0.254352	0.251987	0.24962	0.255838	0.044406	0.282851	0.357143	0.349576	0.555957	0.484868	0.411957	0.49336	0.399738	0.504848	0.45509	0.351402	0.025882	0.017647	0.029221	0.003638	0.07	0.002591	0.464	0.310866	0.420844	0.024867	0.024945	0.003727	0.470595	0.518498	0.388889	0.527174	0.4	0.205689	0.638681	0.0	0.056707	0.026342	0.01158	0.000721	0.113649	0.541559	0.643296	0.619311
0.078235	0.000495	0.220755	0.866667	0.03662	0.376574	0.254352	0.251987	0.24962	0.255838	0.05273	0.21892	0.357143	0.293394	0.574729	0.515789	0.456522	0.495372	0.391579	0.521468	0.487026	0.405607	0.072353	0.031551	0.031818	0.00261	0.044918	0.002784	0.498	0.337251	0.457124	0.046181	0.068182	0.002913	0.470595	0.501947	0.419753	0.472826	0.361702	0.185996	0.55922	0.042553	0.056707	0.006553	0.01158	0.000721	0.113649	0.541559	0.643296	0.619311
0.078235	0.006432	0.220755	0.866667	0.03662	0.376574	0.254352	0.251987	0.24962	0.255838	0.044406	0.062644	0.357143	0.156061	0.561011	0.500658	0.434783	0.493763	0.360303	0.51108	0.466401	0.36324	0.021765	0.020321	0.022078	0.002324	0.095738	0.004758	0.48	0.313744	0.430739	0.024867	0.021064	0.004645	0.470595	0.510292	0.395062	0.36413	0.340426	0.175055	0.536732	0.074468	0.056707	0.026342	0.056901	0.000721	0.113649	0.541559	0.643296	0.619311
0.078235	0.007422	0.220755	0.866667	0.03662	0.376574	0.254352	0.251987	0.24962	0.255838	0.05273	0.325471	0.357143	0.38703	0.556679	0.495395	0.43587	0.492153	0.351621	0.504848	0.457086	0.37757	0.047059	0.023529	0.021429	0.001768	0.030328	0.001789	0.477333	0.315663	0.430739	0.030196	0.044346	0.001878	0.470595	0.510153	0.395062	0.521739	0.378723	0.194748	0.596702	0.010638	0.056707	0.00161	0.056901	0.000721	0.113649	0.541559	0.643296	0.619311
0.078235	0.129076	0.220755	0.866667	0.03662	0.423729	0.254352	0.251987	0.24962	0.255838	0.05273	0.274874	0.357143	0.342566	0.520578	0.475658	0.404891	0.488129	0.367155	0.469529	0.448436	0.337072	0.068824	0.034759	0.047403	0.001339	0.037869	0.002321	0.446667	0.296474	0.403034	0.05151	0.064856	0.002087	0.470595	0.523088	0.37037	0.467391	0.361702	0.185996	0.553223	0.053191	0.056707	0.009024	0.040741	0.000721	0.113649	0.541559	0.643296	0.619311
0.078235	0.005938	0.220755	0.866667	0.03662	0.376574	0.254352	0.251987	0.24962	0.255838	0.044406	0.396506	0.357143	0.449455	0.519856	0.470395	0.41087	0.487324	0.38499	0.471607	0.441783	0.347664	0.028824	0.040107	0.02987	0.004008	0.050164	0.001743	0.447333	0.298873	0.404354	0.035524	0.041574	0.003118	0.470595	0.521975	0.364198	0.592391	0.46383	0.260394	0.667166	0.021277	0.056707	0.013967	0.01158	0.000721	0.113649	0.541559	0.643296	0.619311
0.078235	0.005443	0.220755	0.866667	0.03662	0.59322	0.254352	0.251987	0.24962	0.255838	0.044406	0.413195	0.357143	0.464121	0.523466	0.475658	0.411957	0.488129	0.397176	0.472992	0.438456	0.34704	0.031765	0.024599	0.025325	0.003174	0.03623	0.000949	0.450667	0.295515	0.403694	0.030196	0.029933	0.002184	0.470595	0.520723	0.37037	0.603261	0.485106	0.275711	0.673163	0.021277	0.056707	0.004082	0.056901	0.000721	0.113649	0.541559	0.643296	0.619311
0.078235	0.004948	0.220755	0.866667	0.03662	0.376574	0.254352	0.251987	0.24962	0.255838	0.044406	0.332575	0.357143	0.393273	0.531408	0.482237	0.430978	0.490141	0.420031	0.481302	0.450432	0.372586	0.044706	0.014973	0.022727	0.002181	0.050984	0.002221	0.463333	0.308467	0.418865	0.030196	0.042129	0.00263	0.470595	0.515716	0.382716	0.559783	0.417021	0.225383	0.653673	0.010638	0.056707	0.026342	0.056901	0.000721	0.113649	0.541559	0.643296	0.619311
0.078235	0.004453	0.220755	0.866667	0.03662	0.376574	0.254352	0.251987	0.24962	0.255838	0.044406	0.119471	0.357143	0.206	0.537184	0.479605	0.433696	0.491348	0.376987	0.485457	0.447106	0.372586	0.027647	0.023529	0.024675	0.002215	0.060492	0.001589	0.465333	0.307988	0.419525	0.024867	0.026053	0.002565	0.470595	0.515994	0.382716	0.402174	0.357447	0.183807	0.563718	0.042553	0.056707	0.00161	0.056901	0.000721	0.113649	0.541559	0.643296	0.619311
0.078235	0.129076	0.220755	0.866667	0.03662	0.376574	0.254352	0.251987	0.24962	0.255838	0.05273	0.212	0.357143	0.287313	0.52852	0.480263	0.434239	0.489336	0.381695	0.479224	0.448436	0.379439	0.064118	0.050802	0.04026	0.003722	0.064918	0.002645	0.462667	0.310866	0.420844	0.05151	0.060421	0.003682	0.470595	0.51516	0.382716	0.440217	0.348936	0.179431	0.530735	0.085106	0.056707	0.02138	0.033451	0.000721	0.113649	0.541559	0.643296	0.619311
0.078235	0.129076	0.220755	0.866667	0.03662	0.711864	0.254352	0.251987	0.24962	0.255838	0.044406	0.24023	0.357143	0.312121	0.518412	0.459211	0.4	0.486519	0.380387	0.471607	0.433134	0.337695	0.015294	0.020856	0.024026	0.003174	0.054262	0.000995	0.438667	0.295515	0.398417	0.019538	0.021619	0.002562	0.470595	0.526287	0.37037	0.478261	0.382979	0.196937	0.608696	0.0	0.061569	0.026342	0.056901	0.000783	0.113649	0.541559	0.643296	0.619311
0.078235	0.006927	0.220755	0.866667	0.03662	0.376574	0.254352	0.251987	0.24962	0.255838	0.044406	0.183402	0.357143	0.262182	0.52852	0.475	0.42663	0.487324	0.378347	0.478532	0.44511	0.367601	0.052353	0.020856	0.029221	0.002442	0.044426	0.002954	0.458	0.306548	0.414908	0.035524	0.049335	0.00291	0.470595	0.515994	0.382716	0.445652	0.374468	0.19256	0.592204	0.010638	0.056707	0.026342	0.01158	0.000721	0.113649	0.541559	0.643296	0.619311
0.078235	0.002474	0.220755	0.866667	0.03662	0.338983	0.254352	0.251987	0.24962	0.255838	0.044406	0.226023	0.357143	0.299636	0.538628	0.486842	0.446196	0.488129	0.402877	0.48892	0.454424	0.387539	0.046471	0.021925	0.028571	0.002248	0.047869	0.00391	0.473333	0.314704	0.4281	0.030196	0.043792	0.003307	0.470595	0.508067	0.395062	0.48913	0.387234	0.199125	0.617691	0.0	0.056707	0.00161	0.01158	0.000721	0.113649	0.541559	0.643296	0.619311
0.078235	0.003464	0.220755	0.866667	0.03662	0.376574	0.254352	0.251987	0.24962	0.255838	0.078377	0.162092	0.357143	0.243455	0.527798	0.473026	0.438587	0.490141	0.390533	0.477839	0.443114	0.378816	0.023529	0.016578	0.024026	0.003991	0.070656	0.003038	0.462	0.307508	0.417546	0.024867	0.022173	0.004066	0.470595	0.51669	0.382716	0.461957	0.391489	0.201313	0.638681	0.0	0.056707	0.026342	0.056901	0.000721	0.113649	0.541559	0.643296	0.619311
0.078235	0.002969	0.220755	0.866667	0.03662	0.376574	0.254352	0.251987	0.24962	0.255838	0.044406	0.297057	0.357143	0.362061	0.534296	0.479605	0.434239	0.490543	0.379969	0.484765	0.449102	0.375701	0.034118	0.014973	0.019481	0.001549	0.031475	0.000532	0.464667	0.310386	0.420844	0.024867	0.032151	0.001286	0.470595	0.515577	0.382716	0.538043	0.4	0.205689	0.643178	0.0	0.056707	0.026342	0.056901	0.000721	0.113649	0.541559	0.643296	0.619311
0.078235	0.129076	0.220755	0.866667	0.03662	0.376574	0.254352	0.251987	0.24962	0.255838	0.044406	0.481747	0.357143	0.524364	0.532852	0.482895	0.434239	0.491348	0.395136	0.489612	0.457751	0.372586	0.045882	0.025668	0.028571	0.002678	0.098852	0.001265	0.465333	0.314704	0.424802	0.035524	0.043237	0.003369	0.470595	0.515716	0.382716	0.663043	0.561702	0.33698	0.70015	0.053191	0.056707	0.004082	0.00429	0.000721	0.113649	0.541559	0.643296	0.619311
0.078235	0.129076	0.220755	0.866667	0.03662	0.762712	0.254352	0.251987	0.24962	0.255838	0.05273	0.190506	0.357143	0.268424	0.540072	0.489474	0.436413	0.491348	0.395816	0.49446	0.461078	0.371963	0.056471	0.020321	0.030519	0.002871	0.041803	0.001874	0.470667	0.314704	0.427441	0.035524	0.053215	0.002568	0.470595	0.512935	0.395062	0.429348	0.344681	0.177243	0.524738	0.095745	0.056707	0.026342	0.01158	0.000721	0.113649	0.541559	0.643296	0.619311
0.078235	0.007917	0.220755	0.866667	0.03662	0.376574	0.254352	0.251987	0.24962	0.255838	0.05273	0.243437	0.357143	0.314939	0.518412	0.476316	0.430435	0.49497	0.386977	0.466066	0.441118	0.364486	0.022941	0.028342	0.024675	0.002012	0.03459	0.001095	0.456667	0.297913	0.408311	0.024867	0.029379	0.001764	0.470595	0.524618	0.376543	0.451087	0.353191	0.181619	0.541229	0.074468	0.056707	0.006553	0.056901	0.000721	0.113649	0.541559	0.643296	0.619311
0.078235	0.009401	0.220755	0.866667	0.03662	0.376574	0.254352	0.251987	0.24962	0.255838	0.05273	0.45092	0.357143	0.497273	0.519134	0.478947	0.433696	0.490543	0.39001	0.468837	0.44511	0.375078	0.024706	0.039572	0.022078	0.00336	0.068361	0.002769	0.459333	0.304629	0.414908	0.030196	0.04102	0.003662	0.470595	0.518359	0.382716	0.576087	0.4	0.205689	0.634183	0.0	0.056707	0.013967	0.056901	0.000721	0.113649	0.541559	0.643296	0.619311
0.078235	0.129076	0.220755	0.866667	0.039437	0.423729	0.254352	0.251987	0.24962	0.255838	0.05273	0.337747	0.357143	0.397818	0.562455	0.473684	0.404891	0.502213	0.388808	0.515235	0.443114	0.34704	0.037059	0.017647	0.022727	0.002838	0.05459	0.000949	0.459333	0.310386	0.419525	0.024867	0.034922	0.002419	0.470595	0.530459	0.388889	0.516304	0.378723	0.194748	0.595202	0.010638	0.056707	0.026342	0.056901	0.000721	0.113649	0.584759	0.653199	0.648423
0.078235	0.129076	0.220755	0.866667	0.039437	0.376574	0.254352	0.251987	0.24962	0.255838	0.05273	0.304161	0.357143	0.368303	0.570397	0.486842	0.414674	0.508249	0.393462	0.519391	0.455755	0.349533	0.012353	0.017647	0.022078	0.002829	0.069508	0.001874	0.47	0.312305	0.425462	0.019538	0.018847	0.003102	0.470595	0.531015	0.388889	0.5	0.374468	0.19256	0.581709	0.021277	0.056707	0.026342	0.056901	0.000721	0.113649	0.584759	0.653199	0.648423
0.078235	0.129076	0.220755	0.866667	0.039437	0.376574	0.254352	0.251987	0.24962	0.255838	0.044406	0.417816	0.357143	0.468182	0.573285	0.492105	0.434783	0.519115	0.396548	0.524238	0.463074	0.375078	0.031176	0.019251	0.021429	0.003233	0.042459	0.000339	0.480667	0.323819	0.438654	0.024867	0.029379	0.002074	0.470595	0.536161	0.401235	0.63587	0.52766	0.308534	0.691154	0.042553	0.056707	0.026342	0.056901	0.000721	0.113649	0.584759	0.653199	0.648423
0.078235	0.001979	0.220755	0.866667	0.039437	0.376574	0.254352	0.251987	0.24962	0.255838	0.05273	0.460437	0.357143	0.505636	0.593502	0.523026	0.469565	0.522334	0.385879	0.542936	0.493014	0.413707	0.054118	0.037968	0.035714	0.002417	0.049344	0.002437	0.512	0.343488	0.467678	0.040853	0.050998	0.00278	0.470595	0.521419	0.432099	0.630435	0.493617	0.282276	0.668666	0.021277	0.051845	0.011495	0.01887	0.000659	0.113649	0.584759	0.653199	0.648423
0.078235	0.0	0.220755	0.866667	0.039437	0.376574	0.254352	0.251987	0.24962	0.255838	0.044406	0.417816	0.357143	0.468182	0.591336	0.528947	0.475	0.523541	0.375732	0.539474	0.502329	0.419315	0.057059	0.040642	0.029221	0.001667	0.047377	0.001249	0.515333	0.346846	0.470976	0.040853	0.053769	0.00195	0.470595	0.521001	0.425926	0.657609	0.561702	0.330416	0.704648	0.06383	0.051845	0.011495	0.00429	0.000659	0.113649	0.584759	0.653199	0.648423
0.078235	0.001484	0.220755	0.866667	0.039437	0.376574	0.254352	0.251987	0.24962	0.255838	0.05273	0.243437	0.357143	0.314939	0.588448	0.523684	0.472283	0.524346	0.366318	0.534626	0.492349	0.417445	0.062941	0.03369	0.030519	0.001945	0.041311	0.001936	0.511333	0.342048	0.466359	0.040853	0.059313	0.002227	0.470595	0.5242	0.425926	0.494565	0.370213	0.190372	0.58021	0.021277	0.051845	0.009024	0.01158	0.000659	0.113649	0.584759	0.653199	0.648423
0.078235	0.00099	0.220755	0.866667	0.039437	0.376574	0.254352	0.251987	0.24962	0.255838	0.044406	0.33146	0.357143	0.392293	0.575451	0.517105	0.469565	0.521529	0.369142	0.525623	0.492349	0.418069	0.034706	0.018717	0.025325	0.003116	0.049344	0.002221	0.504	0.343488	0.46372	0.024867	0.032705	0.002959	0.470595	0.525313	0.425926	0.597826	0.480851	0.269147	0.677661	0.031915	0.051845	0.026342	0.056901	0.000659	0.113649	0.584759	0.653199	0.648423
0.078235	0.129076	0.220755	0.866667	0.039437	0.338983	0.254352	0.251987	0.24962	0.255838	0.078377	0.275747	0.357143	0.343333	0.543682	0.481579	0.426087	0.517505	0.394247	0.496537	0.45642	0.365109	0.033529	0.019251	0.025325	0.002593	0.044262	0.001265	0.464667	0.314224	0.423483	0.024867	0.031596	0.002253	0.470595	0.543533	0.382716	0.565217	0.438298	0.2407	0.683658	0.031915	0.056707	0.026342	0.056901	0.000721	0.113649	0.584759	0.653199	0.648423
0.078235	0.009896	0.220755	0.866667	0.039437	0.376574	0.254352	0.251987	0.24962	0.255838	0.044406	0.382299	0.357143	0.43697	0.52491	0.473026	0.421196	0.51831	0.405073	0.476454	0.443779	0.355763	0.031176	0.027807	0.028571	0.003545	0.064098	0.000995	0.454	0.301751	0.409631	0.030196	0.029379	0.0029	0.470595	0.550765	0.376543	0.592391	0.46383	0.260394	0.668666	0.021277	0.056707	0.006553	0.00429	0.000721	0.113649	0.584759	0.653199	0.648423
0.078235	0.007422	0.220755	0.866667	0.039437	0.376574	0.254352	0.251987	0.24962	0.255838	0.044406	0.183402	0.357143	0.262182	0.53574	0.479605	0.429348	0.514688	0.367939	0.484765	0.449102	0.373832	0.050588	0.02139	0.028571	0.00165	0.035082	0.002846	0.462667	0.310866	0.420844	0.035524	0.047672	0.002373	0.470595	0.542142	0.388889	0.451087	0.374468	0.19256	0.596702	0.010638	0.056707	0.026342	0.01158	0.000721	0.113649	0.584759	0.653199	0.648423
0.078235	0.004948	0.220755	0.866667	0.039437	0.338983	0.254352	0.251987	0.24962	0.255838	0.05273	0.389402	0.357143	0.443212	0.544404	0.490789	0.447283	0.514688	0.373797	0.49169	0.460413	0.392523	0.040588	0.031016	0.020779	0.00261	0.044262	0.002121	0.476667	0.319021	0.433377	0.030196	0.038248	0.00262	0.470595	0.533658	0.401235	0.554348	0.391489	0.201313	0.623688	0.0	0.056707	0.006553	0.056901	0.000721	0.113649	0.584759	0.653199	0.648423
0.078235	0.005938	0.220755	0.866667	0.039437	0.376574	0.254352	0.251987	0.24962	0.255838	0.044406	0.44623	0.357143	0.493152	0.523466	0.477632	0.432609	0.506237	0.379655	0.475762	0.44511	0.37757	0.052941	0.036898	0.033766	0.003014	0.044918	0.003262	0.46	0.308947	0.418206	0.040853	0.049889	0.003271	0.470595	0.534631	0.376543	0.63587	0.52766	0.310722	0.688156	0.042553	0.056707	0.011495	0.01887	0.000721	0.113649	0.584759	0.653199	0.648423
0.078235	0.009401	0.220755	0.866667	0.039437	0.376574	0.254352	0.251987	0.24962	0.255838	0.044406	0.350322	0.357143	0.408869	0.547292	0.492105	0.442391	0.507847	0.34477	0.49723	0.458417	0.381308	0.03	0.026738	0.022078	0.001937	0.045738	0.000486	0.476	0.315663	0.430079	0.030196	0.028271	0.001699	0.470595	0.526982	0.388889	0.581522	0.451064	0.249453	0.665667	0.010638	0.056707	0.004082	0.056901	0.000721	0.113649	0.584759	0.653199	0.648423
0.078235	0.008906	0.220755	0.866667	0.039437	0.376574	0.254352	0.251987	0.24962	0.255838	0.044406	0.300023	0.357143	0.364667	0.545126	0.496711	0.44837	0.508249	0.348954	0.49723	0.46507	0.390031	0.056471	0.033155	0.030519	0.002551	0.060984	0.002021	0.479333	0.32094	0.435356	0.040853	0.053215	0.002887	0.470595	0.525313	0.401235	0.548913	0.405876	0.225272	0.650675	0.010638	0.056707	0.009024	0.01158	0.000721	0.113649	0.584759	0.653199	0.648423
0.078235	0.008412	0.220755	0.866667	0.039437	0.376574	0.254352	0.251987	0.24962	0.255838	0.05273	0.243437	0.357143	0.314939	0.547292	0.496053	0.456522	0.508249	0.377197	0.5	0.469062	0.401869	0.078824	0.037968	0.032468	0.001229	0.05082	0.001334	0.483333	0.326697	0.441953	0.05151	0.074279	0.001885	0.470595	0.523366	0.407407	0.478261	0.365957	0.188184	0.563718	0.042553	0.056707	0.011495	0.01158	0.000721	0.113649	0.584759	0.653199	0.648423
0.078235	0.129076	0.220755	0.866667	0.039437	0.338983	0.254352	0.251987	0.24962	0.255838	0.05273	0.199425	0.357143	0.276263	0.514801	0.467105	0.422826	0.506237	0.362918	0.457064	0.443779	0.359502	0.077647	0.039572	0.058442	0.001179	0.061803	0.00145	0.449333	0.297433	0.405013	0.056839	0.073171	0.002132	0.470595	0.54089	0.37037	0.418478	0.340426	0.175055	0.509745	0.138298	0.066432	0.013967	0.048031	0.000845	0.113649	0.584759	0.653199	0.648423
0.078235	0.002474	0.220755	0.866667	0.039437	0.376574	0.254352	0.251987	0.24962	0.255838	0.044406	0.233126	0.357143	0.305879	0.52491	0.476974	0.446196	0.505835	0.390481	0.477839	0.451763	0.391277	0.045882	0.031551	0.050649	0.002071	0.046393	0.002653	0.465333	0.315663	0.425462	0.040853	0.043237	0.002679	0.470595	0.530876	0.395062	0.494565	0.391489	0.201313	0.622189	0.0	0.056707	0.009024	0.048031	0.000721	0.113649	0.584759	0.653199	0.648423
0.078235	0.000495	0.220755	0.866667	0.039437	0.376574	0.254352	0.251987	0.24962	0.255838	0.044406	0.183402	0.357143	0.262182	0.540794	0.498026	0.456522	0.505835	0.372803	0.48892	0.463074	0.400623	0.034706	0.075401	0.074675	0.003772	0.034918	0.002961	0.482	0.319021	0.435356	0.062167	0.07816	0.003239	0.470595	0.521558	0.401235	0.467391	0.378723	0.194748	0.596702	0.010638	0.066432	0.026323	0.077193	0.000845	0.113649	0.584759	0.653199	0.648423
0.078235	0.006927	0.220755	0.866667	0.039437	0.376574	0.254352	0.251987	0.24962	0.255838	0.05273	0.417816	0.357143	0.468182	0.527076	0.4875	0.445652	0.50664	0.375523	0.470222	0.449767	0.386293	0.054118	0.036898	0.027273	0.002661	0.040656	0.00236	0.469333	0.306069	0.419525	0.040853	0.050998	0.002669	0.470595	0.529485	0.388889	0.559783	0.395745	0.203501	0.604131	0.0	0.056707	0.011495	0.00429	0.000721	0.113649	0.584759	0.653199	0.648423
0.078235	0.129076	0.220755	0.866667	0.039437	0.376574	0.254352	0.251987	0.24962	0.255838	0.044406	0.190506	0.357143	0.268424	0.523466	0.482895	0.443478	0.505835	0.384571	0.470914	0.447106	0.388785	0.058235	0.023529	0.032468	0.001398	0.04377	0.001936	0.466	0.308467	0.420185	0.035524	0.054878	0.002064	0.470595	0.530737	0.388889	0.456522	0.378723	0.194748	0.5997	0.010638	0.056707	0.00161	0.01158	0.000721	0.113649	0.584759	0.653199	0.648423
0.078235	0.129076	0.220755	0.866667	0.039437	0.376574	0.254352	0.251987	0.24962	0.255838	0.044406	0.337747	0.357143	0.397818	0.503971	0.463158	0.439674	0.50664	0.382479	0.457756	0.43513	0.378816	0.042353	0.040107	0.045455	0.002678	0.06918	0.002568	0.452	0.302231	0.408971	0.040853	0.041574	0.00333	0.470595	0.539777	0.376543	0.559783	0.412766	0.223195	0.652174	0.010638	0.056707	0.013967	0.040741	0.000721	0.113649	0.584759	0.653199	0.648423
0.078235	0.129076	0.220755	0.866667	0.039437	0.376574	0.254352	0.251987	0.24962	0.255838	0.044406	0.403609	0.357143	0.455697	0.526354	0.476316	0.442391	0.505433	0.383577	0.477147	0.44644	0.386916	0.067059	0.039572	0.023377	0.001423	0.049672	0.003594	0.464	0.311825	0.422164	0.040853	0.063193	0.002891	0.470595	0.531154	0.382716	0.61413	0.493617	0.282276	0.67916	0.031915	0.056707	0.013967	0.056901	0.000721	0.113649	0.584759	0.653199	0.648423
0.078235	0.006432	0.220755	0.866667	0.039437	0.376574	0.254352	0.251987	0.24962	0.255838	0.044406	0.183402	0.357143	0.262182	0.548736	0.498026	0.455978	0.509457	0.3841	0.503463	0.474385	0.402492	0.057647	0.027273	0.027273	0.001987	0.038361	0.001758	0.484	0.331015	0.445251	0.035524	0.054324	0.002109	0.470595	0.524061	0.41358	0.472826	0.382979	0.196937	0.611694	0.0	0.056707	0.004082	0.00429	0.000721	0.113649	0.584759	0.653199	0.648423
0.078235	0.003464	0.220755	0.866667	0.039437	0.376574	0.254352	0.251987	0.24962	0.255838	0.078377	0.289954	0.357143	0.355818	0.545848	0.490132	0.45163	0.507445	0.390586	0.495152	0.459082	0.394393	0.021176	0.014973	0.019481	0.001373	0.046066	0.001411	0.478667	0.319501	0.434037	0.019538	0.019956	0.001878	0.470595	0.524757	0.395062	0.581522	0.46383	0.258206	0.692654	0.042553	0.056707	0.026342	0.056901	0.000721	0.113649	0.584759	0.653199	0.648423
0.078235	0.003958	0.220755	0.866667	0.039437	0.376574	0.254352	0.251987	0.24962	0.255838	0.044406	0.062644	0.357143	0.156061	0.548736	0.488816	0.452717	0.507847	0.373013	0.497922	0.461743	0.393146	0.029412	0.017112	0.025325	0.002602	0.059016	0.001589	0.479333	0.32094	0.435356	0.024867	0.027716	0.002686	0.470595	0.524896	0.401235	0.369565	0.344681	0.177243	0.542729	0.06383	0.056707	0.026342	0.056901	0.000721	0.113649	0.584759	0.653199	0.648423
0.078235	0.005443	0.220755	0.866667	0.039437	0.59322	0.254352	0.251987	0.24962	0.255838	0.05273	0.394333	0.357143	0.447545	0.531408	0.481579	0.434783	0.508652	0.396862	0.481302	0.443114	0.37134	0.030588	0.03262	0.044805	0.003259	0.034754	0.001195	0.464667	0.30367	0.416227	0.035524	0.038248	0.002292	0.470595	0.534214	0.382716	0.548913	0.391489	0.201313	0.616192	0.0	0.056707	0.009024	0.033451	0.000721	0.113649	0.584759	0.653199	0.648423
0.078235	0.006927	0.220755	0.866667	0.039437	0.338983	0.254352	0.251987	0.24962	0.255838	0.05273	0.211816	0.357143	0.287152	0.541516	0.490789	0.427174	0.508652	0.392521	0.489612	0.455755	0.362617	0.044118	0.018717	0.022078	0.002097	0.052951	0.000918	0.467333	0.307508	0.420185	0.030196	0.041574	0.002087	0.470595	0.532962	0.388889	0.440217	0.348936	0.179431	0.533733	0.085106	0.056707	0.026342	0.056901	0.000721	0.113649	0.584759	0.653199	0.648423
0.078235	0.002969	0.220755	0.866667	0.042254	0.376574	0.254352	0.251987	0.24962	0.255838	0.05273	0.247333	0.357143	0.318364	0.561733	0.482237	0.432609	0.50664	0.368515	0.50831	0.449102	0.372586	0.012941	0.013369	0.022727	0.002341	0.016557	0.000802	0.473333	0.313744	0.427441	0.019538	0.019401	0.00141	0.470595	0.527121	0.388889	0.467391	0.361702	0.185996	0.554723	0.053191	0.056707	0.026342	0.056901	0.000721	0.113649	0.567479	0.633393	0.629015
0.078235	0.129076	0.220755	0.866667	0.042254	0.423729	0.254352	0.251987	0.24962	0.255838	0.05273	0.224575	0.357143	0.298364	0.576173	0.494737	0.443478	0.508652	0.403033	0.522853	0.463739	0.385047	0.031176	0.017647	0.026623	0.003065	0.074918	0.003347	0.486	0.324778	0.441953	0.024867	0.029379	0.003923	0.470595	0.522253	0.407407	0.467391	0.361702	0.185996	0.554723	0.053191	0.056707	0.026342	0.00429	0.000721	0.113649	0.567479	0.633393	0.629015
0.078235	0.129076	0.220755	0.866667	0.042254	0.376574	0.254352	0.251987	0.24962	0.255838	0.078377	0.176299	0.357143	0.255939	0.563899	0.486842	0.423913	0.514286	0.389801	0.511773	0.451763	0.362617	0.031176	0.020321	0.024675	0.004219	0.067049	0.004519	0.472	0.311825	0.425462	0.024867	0.029379	0.004707	0.470595	0.535883	0.388889	0.483696	0.395745	0.203501	0.652174	0.010638	0.056707	0.026342	0.056901	0.000721	0.113649	0.567479	0.633393	0.629015
0.078235	0.129076	0.220755	0.866667	0.042254	0.376574	0.254352	0.251987	0.24962	0.255838	0.044406	0.073678	0.357143	0.165758	0.561011	0.495395	0.434783	0.517505	0.384937	0.51108	0.467731	0.370717	0.041176	0.017112	0.022078	0.000951	0.043115	0.001905	0.478	0.319021	0.433377	0.030196	0.038803	0.001865	0.470595	0.536022	0.401235	0.380435	0.348936	0.179431	0.550225	0.053191	0.056707	0.026342	0.056901	0.000721	0.113649	0.567479	0.633393	0.629015
0.078235	0.002474	0.220755	0.866667	0.042254	0.376574	0.254352	0.251987	0.24962	0.255838	0.044406	0.275747	0.357143	0.343333	0.574729	0.515132	0.461413	0.521529	0.381276	0.522161	0.485695	0.408723	0.082941	0.043316	0.024026	0.002408	0.048197	0.001596	0.5	0.336771	0.456464	0.05151	0.07816	0.002399	0.470595	0.52726	0.419753	0.548913	0.405876	0.225272	0.653673	0.010638	0.056707	0.013967	0.056901	0.000721	0.113649	0.567479	0.633393	0.629015
0.078235	0.006432	0.220755	0.866667	0.042254	0.376574	0.254352	0.251987	0.24962	0.255838	0.044406	0.247333	0.357143	0.318364	0.579061	0.513816	0.453261	0.523139	0.312918	0.531163	0.48503	0.388785	0.026471	0.024599	0.024026	0.003427	0.047213	0.002429	0.497333	0.331974	0.451847	0.024867	0.025499	0.003125	0.470595	0.530737	0.41358	0.527174	0.4	0.205689	0.641679	0.0	0.056707	0.004082	0.056901	0.000721	0.113649	0.567479	0.633393	0.629015
0.078235	0.005443	0.220755	0.866667	0.042254	0.457627	0.254352	0.251987	0.24962	0.255838	0.044406	0.230862	0.357143	0.303889	0.571119	0.505263	0.448913	0.523541	0.329341	0.522853	0.471723	0.383178	0.021176	0.02246	0.025325	0.003149	0.048525	0.001481	0.490667	0.324298	0.443272	0.024867	0.023282	0.002643	0.470595	0.534771	0.41358	0.505435	0.395745	0.203501	0.631184	0.0	0.056707	0.00161	0.056901	0.000721	0.113649	0.567479	0.633393	0.629015
0.078235	0.004948	0.220755	0.866667	0.042254	0.376574	0.254352	0.251987	0.24962	0.255838	0.044406	0.389402	0.357143	0.443212	0.554513	0.502632	0.460326	0.522736	0.380335	0.50554	0.469062	0.405607	0.042353	0.020321	0.021429	0.001499	0.027541	0.001781	0.489333	0.327177	0.444591	0.030196	0.039911	0.001715	0.470595	0.535049	0.401235	0.619565	0.506383	0.291028	0.685157	0.031915	0.056707	0.026342	0.056901	0.000721	0.113649	0.567479	0.633393	0.629015
0.078235	0.005938	0.220755	0.866667	0.042254	0.376574	0.254352	0.251987	0.24962	0.255838	0.044406	0.318368	0.357143	0.380788	0.551625	0.503289	0.46087	0.523944	0.386192	0.500693	0.465735	0.406854	0.067059	0.040107	0.035714	0.001869	0.041148	0.00219	0.488667	0.324778	0.442612	0.046181	0.063193	0.002301	0.470595	0.536439	0.407407	0.565217	0.434043	0.236324	0.661169	0.010638	0.056707	0.011495	0.01887	0.000721	0.113649	0.567479	0.633393	0.629015
0.078235	0.001979	0.220755	0.866667	0.042254	0.376574	0.254352	0.251987	0.24962	0.255838	0.05273	0.311264	0.357143	0.374545	0.561011	0.508553	0.470109	0.51992	0.371182	0.51108	0.473719	0.416822	0.072941	0.038503	0.024675	0.002273	0.028689	0.001866	0.497333	0.331974	0.452507	0.046181	0.068736	0.002074	0.470595	0.52726	0.419753	0.527174	0.382979	0.196937	0.602699	0.0	0.056707	0.011495	0.056901	0.000721	0.113649	0.567479	0.633393	0.629015
0.078235	0.003958	0.220755	0.866667	0.042254	0.376574	0.254352	0.251987	0.24962	0.255838	0.078377	0.062644	0.357143	0.156061	0.53935	0.490789	0.456522	0.518712	0.369927	0.492382	0.465735	0.399377	0.032353	0.013369	0.025325	0.002678	0.04082	0.002036	0.478667	0.324298	0.437335	0.024867	0.030488	0.002542	0.470595	0.536996	0.401235	0.396739	0.370213	0.190372	0.608696	0.0	0.056707	0.026342	0.056901	0.000721	0.113649	0.567479	0.633393	0.629015
0.078235	0.007422	0.220755	0.866667	0.042254	0.376574	0.254352	0.251987	0.24962	0.255838	0.05273	0.268644	0.357143	0.337091	0.512635	0.463816	0.438043	0.500201	0.358368	0.463296	0.43513	0.382555	0.055882	0.034225	0.059091	0.002341	0.062787	0.002105	0.454	0.304629	0.412269	0.046181	0.052661	0.002878	0.470595	0.531433	0.382716	0.472826	0.361702	0.185996	0.55922	0.042553	0.056707	0.011495	0.055322	0.000721	0.113649	0.567479	0.633393	0.629015
0.078235	0.129076	0.220755	0.866667	0.042254	0.376574	0.254352	0.251987	0.24962	0.255838	0.044406	0.067391	0.357143	0.160232	0.516968	0.469737	0.425543	0.501811	0.337029	0.460526	0.445775	0.366978	0.070588	0.041176	0.052597	0.001204	0.046066	0.000941	0.452	0.302231	0.408971	0.05151	0.066519	0.001615	0.470595	0.534492	0.376543	0.353261	0.33617	0.172867	0.529235	0.095745	0.056707	0.013967	0.040741	0.000721	0.113649	0.567479	0.633393	0.629015
0.078235	0.009896	0.220755	0.866667	0.042254	0.376574	0.254352	0.251987	0.24962	0.255838	0.044406	0.325471	0.357143	0.38703	0.505415	0.460526	0.417391	0.503823	0.395397	0.453601	0.429807	0.353894	0.02	0.016043	0.025974	0.001836	0.041803	0.001396	0.442	0.292156	0.397098	0.019538	0.022173	0.001966	0.470595	0.542281	0.364198	0.538043	0.4	0.205689	0.641679	0.0	0.061569	0.026342	0.056901	0.000783	0.113649	0.567479	0.633393	0.629015
0.078235	0.007917	0.220755	0.866667	0.042254	0.376574	0.254352	0.251987	0.24962	0.255838	0.05273	0.406908	0.357143	0.458596	0.529964	0.476974	0.442935	0.499396	0.332113	0.479224	0.450432	0.381308	0.034706	0.03369	0.025325	0.001701	0.053607	0.002452	0.466	0.310386	0.422164	0.030196	0.034922	0.002594	0.470595	0.523644	0.388889	0.559783	0.391489	0.201313	0.623688	0.0	0.056707	0.009024	0.056901	0.000721	0.113649	0.567479	0.633393	0.629015
0.078235	0.008906	0.220755	0.866667	0.042254	0.376574	0.254352	0.251987	0.24962	0.255838	0.05273	0.293736	0.357143	0.359141	0.540072	0.488158	0.451087	0.498189	0.346287	0.487535	0.455755	0.391277	0.092941	0.038503	0.03961	0.001928	0.028197	0.002406	0.476	0.314704	0.42942	0.056839	0.087583	0.002158	0.470595	0.516829	0.395062	0.494565	0.370213	0.190372	0.575712	0.021277	0.061569	0.011495	0.026161	0.000783	0.113649	0.567479	0.633393	0.629015
0.078235	0.009401	0.220755	0.866667	0.042254	0.376574	0.254352	0.251987	0.24962	0.255838	0.05273	0.287448	0.357143	0.353616	0.523466	0.476316	0.444022	0.501811	0.369718	0.475762	0.447106	0.383178	0.031176	0.02139	0.023377	0.002661	0.032951	0.000648	0.464	0.309906	0.420844	0.024867	0.029379	0.001794	0.470595	0.527538	0.388889	0.48913	0.370213	0.190372	0.572714	0.031915	0.056707	0.026342	0.056901	0.000721	0.113649	0.567479	0.633393	0.629015
0.078235	0.000495	0.220755	0.866667	0.042254	0.376574	0.254352	0.251987	0.24962	0.255838	0.05273	0.289954	0.357143	0.355818	0.541516	0.507237	0.461957	0.496982	0.365533	0.49169	0.485695	0.409969	0.05	0.060428	0.026623	0.004278	0.032951	0.003409	0.487333	0.332454	0.448549	0.046181	0.062639	0.003584	0.470595	0.509318	0.41358	0.505435	0.374468	0.19256	0.586207	0.010638	0.056707	0.02138	0.00429	0.000721	0.113649	0.567479	0.633393	0.629015
0.078235	0.129076	0.220755	0.866667	0.042254	0.376574	0.254352	0.251987	0.24962	0.255838	0.044406	0.24023	0.357143	0.312121	0.527076	0.480263	0.441304	0.498189	0.375314	0.477839	0.452428	0.383178	0.041765	0.019251	0.021429	0.002854	0.081148	0.002668	0.465333	0.311825	0.422164	0.030196	0.039357	0.003678	0.470595	0.522949	0.388889	0.494565	0.391489	0.201313	0.622189	0.0	0.056707	0.026342	0.056901	0.000721	0.113649	0.567479	0.633393	0.629015
0.078235	0.004453	0.220755	0.866667	0.042254	0.376574	0.254352	0.251987	0.24962	0.255838	0.078377	0.282851	0.357143	0.349576	0.535018	0.489474	0.441304	0.497787	0.39477	0.486842	0.457751	0.378193	0.078235	0.017112	0.025325	0.001457	0.048197	0.001157	0.470667	0.312785	0.425462	0.040853	0.073725	0.001846	0.470595	0.519611	0.388889	0.570652	0.446809	0.247265	0.685157	0.031915	0.056707	0.026342	0.056901	0.000721	0.113649	0.567479	0.633393	0.629015
0.078235	0.005938	0.220755	0.866667	0.04507	0.376574	0.254352	0.251987	0.24962	0.255838	0.044406	0.389402	0.357143	0.443212	0.530686	0.460526	0.404891	0.45996	0.404969	0.481994	0.427811	0.343302	0.018235	0.02139	0.025974	0.002972	0.038689	0.000416	0.444667	0.296954	0.401715	0.024867	0.022173	0.00193	0.470595	0.49541	0.364198	0.586957	0.455319	0.253829	0.662669	0.010638	0.056707	0.026342	0.056901	0.000721	0.113649	0.567479	0.635868	0.630228
0.078235	0.008412	0.220755	0.866667	0.04507	0.376574	0.254352	0.251987	0.24962	0.255838	0.044406	0.388046	0.357143	0.44202	0.560289	0.486184	0.445109	0.474044	0.372228	0.51108	0.46507	0.392523	0.032353	0.034759	0.029221	0.003116	0.052459	0.00219	0.479333	0.328616	0.441293	0.035524	0.036031	0.003008	0.470595	0.490682	0.401235	0.61413	0.502128	0.286652	0.682159	0.031915	0.056707	0.009024	0.01158	0.000721	0.113649	0.567479	0.635868	0.630228
0.078235	0.129076	0.220755	0.866667	0.04507	0.376574	0.254352	0.251987	0.24962	0.255838	0.05273	0.337747	0.357143	0.397818	0.576173	0.495395	0.448913	0.476459	0.395764	0.528393	0.465735	0.393769	0.035294	0.019251	0.022078	0.003023	0.055246	0.000972	0.488667	0.330535	0.44723	0.024867	0.033259	0.002513	0.470595	0.488039	0.407407	0.538043	0.387234	0.199125	0.607196	0.0	0.056707	0.026342	0.056901	0.000721	0.113649	0.567479	0.635868	0.630228
0.078235	0.002474	0.220755	0.866667	0.04507	0.338983	0.254352	0.251987	0.24962	0.255838	0.044406	0.233126	0.357143	0.305879	0.601444	0.521053	0.463587	0.475252	0.389592	0.545706	0.487691	0.4081	0.161176	0.036898	0.028571	0.002332	0.04623	0.001319	0.511333	0.34013	0.46438	0.072824	0.151885	0.002214	0.470595	0.474826	0.425926	0.521739	0.4	0.205689	0.628186	0.0	0.076156	0.011495	0.00429	0.000969	0.113649	0.567479	0.635868	0.630228
0.078235	0.006927	0.220755	0.866667	0.04507	0.376574	0.254352	0.251987	0.24962	0.255838	0.044406	0.062644	0.357143	0.156061	0.574729	0.511842	0.457609	0.481288	0.392416	0.524931	0.480373	0.394393	0.022353	0.017647	0.025325	0.002467	0.038033	0.001111	0.497333	0.330055	0.450528	0.024867	0.021619	0.002015	0.470595	0.488039	0.41358	0.380435	0.348936	0.179431	0.550225	0.053191	0.056707	0.026342	0.056901	0.000721	0.113649	0.567479	0.635868	0.630228
0.078235	0.00099	0.220755	0.866667	0.04507	0.376574	0.254352	0.251987	0.24962	0.255838	0.044406	0.318885	0.357143	0.381242	0.594946	0.530263	0.478261	0.484507	0.364331	0.545014	0.503659	0.426168	0.044118	0.018717	0.02987	0.002501	0.038852	0.001326	0.518	0.351643	0.476253	0.030196	0.041574	0.002135	0.470595	0.480389	0.425926	0.586957	0.47234	0.260394	0.674663	0.021277	0.051845	0.026342	0.01158	0.000659	0.113649	0.567479	0.635868	0.630228
0.078235	0.129076	0.220755	0.866667	0.04507	0.376574	0.254352	0.251987	0.24962	0.255838	0.044406	0.256011	0.357143	0.32599	0.581227	0.522368	0.4625	0.485714	0.3909	0.527701	0.487026	0.398754	0.029412	0.022995	0.023377	0.002417	0.033934	0.000578	0.504667	0.331494	0.455145	0.024867	0.027716	0.001689	0.470595	0.488734	0.41358	0.532609	0.4	0.205689	0.646177	0.0	0.051845	0.00161	0.056901	0.000659	0.113649	0.567479	0.635868	0.630228
0.078235	0.000495	0.220755	0.866667	0.04507	0.376574	0.254352	0.251987	0.24962	0.255838	0.05273	0.403609	0.357143	0.455697	0.59278	0.541447	0.478804	0.484507	0.387134	0.537396	0.512974	0.427414	0.03	0.048128	0.035714	0.003233	0.02918	0.002599	0.521333	0.351163	0.477573	0.040853	0.049889	0.002764	0.470595	0.478581	0.438272	0.592391	0.412766	0.223195	0.649175	0.010638	0.051845	0.013967	0.01887	0.000659	0.113649	0.567479	0.635868	0.630228
0.078235	0.009896	0.220755	0.866667	0.04507	0.376574	0.254352	0.251987	0.24962	0.255838	0.044406	0.325471	0.357143	0.38703	0.555957	0.490789	0.435326	0.485714	0.379132	0.50554	0.45509	0.36947	0.027059	0.025668	0.033117	0.002518	0.046557	0.000694	0.475333	0.312305	0.427441	0.030196	0.028271	0.002028	0.470595	0.504451	0.388889	0.559783	0.421277	0.227571	0.655172	0.010638	0.056707	0.004082	0.01158	0.000721	0.113649	0.567479	0.635868	0.630228
0.078235	0.129076	0.220755	0.866667	0.04507	0.376574	0.254352	0.251987	0.24962	0.255838	0.044406	0.346782	0.357143	0.405758	0.544404	0.493421	0.44837	0.478471	0.403975	0.497922	0.467066	0.395016	0.021765	0.020321	0.021429	0.003612	0.07623	0.003879	0.478	0.325738	0.438654	0.024867	0.021064	0.004385	0.470595	0.495967	0.395062	0.581522	0.455319	0.251641	0.667166	0.021277	0.056707	0.026342	0.056901	0.000721	0.113649	0.567479	0.635868	0.630228
0.078235	0.008906	0.220755	0.866667	0.04507	0.376574	0.254352	0.251987	0.24962	0.255838	0.05273	0.243437	0.357143	0.314939	0.540072	0.492105	0.453804	0.47163	0.386245	0.489612	0.462409	0.400623	0.045882	0.028342	0.04026	0.003116	0.073934	0.00455	0.478667	0.32142	0.436016	0.035524	0.043237	0.00443	0.470595	0.488734	0.401235	0.467391	0.361702	0.185996	0.556222	0.042553	0.056707	0.006553	0.033451	0.000721	0.113649	0.567479	0.635868	0.630228
0.078235	0.129076	0.220755	0.866667	0.04507	0.376574	0.254352	0.251987	0.24962	0.255838	0.044406	0.282851	0.357143	0.349576	0.531408	0.486842	0.451087	0.463984	0.399215	0.482687	0.452428	0.395639	0.056471	0.02246	0.023377	0.001591	0.049672	0.002391	0.472667	0.315183	0.4281	0.035524	0.053215	0.002448	0.470595	0.484284	0.388889	0.527174	0.4	0.205689	0.638681	0.0	0.056707	0.00161	0.056901	0.000721	0.113649	0.567479	0.635868	0.630228
0.078235	0.129076	0.220755	0.866667	0.04507	0.376574	0.254352	0.251987	0.24962	0.255838	0.044406	0.262299	0.357143	0.331515	0.520578	0.482237	0.443478	0.461167	0.400575	0.477839	0.451763	0.380685	0.058824	0.029947	0.026623	0.002299	0.040328	0.001635	0.464667	0.311346	0.421504	0.040853	0.055432	0.002217	0.470595	0.485675	0.388889	0.51087	0.395745	0.203501	0.628186	0.0	0.056707	0.006553	0.00429	0.000721	0.113649	0.567479	0.635868	0.630228
0.078235	0.129076	0.220755	0.866667	0.04507	0.376574	0.254352	0.251987	0.24962	0.255838	0.05273	0.186851	0.357143	0.265212	0.479422	0.436842	0.391304	0.437827	0.374686	0.42313	0.415835	0.330218	0.054118	0.040642	0.044156	0.001735	0.044098	0.001272	0.415333	0.277764	0.37467	0.046181	0.050998	0.001921	0.470595	0.48943	0.339506	0.38587	0.319149	0.164114	0.482759	0.202128	0.061569	0.013967	0.033451	0.000783	0.113649	0.567479	0.635868	0.630228
0.078235	0.006432	0.220755	0.866667	0.04507	0.376574	0.254352	0.251987	0.24962	0.255838	0.05273	0.169195	0.357143	0.249697	0.508303	0.459868	0.424457	0.440241	0.390533	0.458449	0.433134	0.370093	0.023529	0.026738	0.029221	0.004311	0.068033	0.002761	0.446	0.300792	0.406332	0.030196	0.027716	0.00402	0.470595	0.475522	0.37037	0.396739	0.32766	0.16849	0.491754	0.180851	0.056707	0.006553	0.01158	0.000721	0.113649	0.567479	0.635868	0.630228
0.078235	0.003958	0.220755	0.866667	0.04507	0.376574	0.254352	0.251987	0.24962	0.255838	0.078377	0.147885	0.357143	0.23097	0.518412	0.471053	0.436957	0.442656	0.383682	0.469529	0.444444	0.378816	0.020588	0.021925	0.029221	0.004025	0.06082	0.001342	0.458	0.307508	0.415567	0.024867	0.024945	0.003167	0.470595	0.471349	0.376543	0.451087	0.391489	0.201313	0.631184	0.0	0.056707	0.00161	0.01158	0.000721	0.113649	0.567479	0.635868	0.630228
0.078235	0.129076	0.220755	0.866667	0.04507	0.376574	0.254352	0.251987	0.24962	0.255838	0.044406	0.140782	0.357143	0.224727	0.519134	0.473026	0.436957	0.443058	0.400889	0.477839	0.44644	0.37757	0.061765	0.024064	0.023377	0.002223	0.051311	0.000987	0.458667	0.310866	0.418865	0.035524	0.058204	0.002132	0.470595	0.47121	0.382716	0.413043	0.361702	0.185996	0.569715	0.031915	0.056707	0.004082	0.056901	0.000721	0.113649	0.567479	0.635868	0.630228
0.078235	0.129076	0.220755	0.866667	0.04507	0.338983	0.254352	0.251987	0.24962	0.255838	0.05273	0.190506	0.357143	0.268424	0.522744	0.465132	0.419565	0.445875	0.405753	0.474377	0.439787	0.360748	0.05	0.030481	0.030519	0.002265	0.051148	0.001218	0.45	0.30367	0.41029	0.035524	0.047118	0.002243	0.470595	0.47886	0.376543	0.413043	0.33617	0.172867	0.508246	0.138298	0.056707	0.009024	0.01158	0.000721	0.113649	0.567479	0.635868	0.630228
0.078235	0.129076	0.220755	0.866667	0.04507	0.376574	0.254352	0.251987	0.24962	0.255838	0.078377	0.183402	0.357143	0.262182	0.527076	0.470395	0.421196	0.447887	0.399163	0.478532	0.441783	0.361994	0.018235	0.023529	0.022078	0.001987	0.054918	0.000671	0.454	0.304629	0.411609	0.024867	0.02439	0.001979	0.470595	0.47872	0.376543	0.478261	0.395745	0.203501	0.643178	0.0	0.056707	0.00161	0.056901	0.000721	0.113649	0.567479	0.635868	0.630228
0.078235	0.003464	0.220755	0.866667	0.04507	0.376574	0.254352	0.251987	0.24962	0.255838	0.044406	0.24023	0.357143	0.312121	0.516245	0.465789	0.420652	0.448692	0.396234	0.469529	0.433134	0.357632	0.022353	0.02139	0.022727	0.001659	0.03	0.000578	0.448667	0.297913	0.404354	0.024867	0.022173	0.001318	0.470595	0.482197	0.37037	0.478261	0.382979	0.196937	0.608696	0.0	0.056707	0.026342	0.056901	0.000721	0.113649	0.567479	0.635868	0.630228
0.078235	0.007917	0.220755	0.866667	0.04507	0.376574	0.254352	0.251987	0.24962	0.255838	0.05273	0.274874	0.357143	0.342566	0.513357	0.464474	0.434239	0.452314	0.402877	0.457064	0.43513	0.37134	0.047059	0.036898	0.042857	0.001499	0.046393	0.001272	0.452667	0.296954	0.405673	0.040853	0.044346	0.001875	0.470595	0.483588	0.37037	0.467391	0.357447	0.183807	0.553223	0.053191	0.056707	0.011495	0.026161	0.000721	0.113649	0.567479	0.635868	0.630228
0.078235	0.007422	0.220755	0.866667	0.04507	0.376574	0.254352	0.251987	0.24962	0.255838	0.05273	0.275747	0.357143	0.343333	0.513357	0.463158	0.4375	0.454326	0.375	0.467452	0.437791	0.380685	0.05	0.024064	0.027273	0.002417	0.042623	0.002938	0.454	0.307508	0.414908	0.035524	0.047118	0.002858	0.470595	0.48484	0.376543	0.472826	0.361702	0.185996	0.557721	0.042553	0.056707	0.004082	0.00429	0.000721	0.113649	0.567479	0.635868	0.630228
0.078235	0.004948	0.220755	0.866667	0.04507	0.376574	0.254352	0.251987	0.24962	0.255838	0.078377	0.325471	0.357143	0.38703	0.527798	0.482237	0.45163	0.459155	0.352824	0.478532	0.44644	0.395016	0.047059	0.04492	0.045455	0.002139	0.017541	0.001666	0.470667	0.311825	0.424802	0.046181	0.046563	0.001715	0.470595	0.480529	0.376543	0.597826	0.489362	0.275711	0.697151	0.053191	0.056707	0.013967	0.033451	0.000721	0.113649	0.567479	0.635868	0.630228
0.078235	0.129076	0.220755	0.866667	0.047887	0.376574	0.254352	0.251987	0.24962	0.255838	0.05273	0.24023	0.357143	0.312121	0.536462	0.458553	0.413043	0.496579	0.40978	0.486842	0.42648	0.348287	0.034118	0.042781	0.02987	0.002812	0.079508	0.000879	0.449333	0.297433	0.405013	0.035524	0.044346	0.002874	0.470595	0.530598	0.37037	0.445652	0.353191	0.181619	0.538231	0.074468	0.056707	0.016438	0.01158	0.000721	0.113649	0.576119	0.613587	0.624163
0.078235	0.129076	0.220755	0.866667	0.047887	0.376574	0.254352	0.251987	0.24962	0.255838	0.05273	0.24023	0.357143	0.312121	0.551625	0.482237	0.43587	0.509054	0.405596	0.502078	0.453094	0.378816	0.027059	0.019251	0.026623	0.00304	0.042787	0.000833	0.471333	0.317102	0.42942	0.024867	0.025499	0.002214	0.470595	0.530876	0.395062	0.467391	0.361702	0.185996	0.556222	0.042553	0.056707	0.026342	0.00429	0.000721	0.113649	0.576119	0.613587	0.624163
0.078235	0.129076	0.220755	0.866667	0.047887	0.376574	0.254352	0.251987	0.24962	0.255838	0.044406	0.368092	0.357143	0.424485	0.567509	0.496711	0.451087	0.517505	0.401935	0.515928	0.470393	0.390031	0.04	0.018717	0.026623	0.003461	0.079672	0.001434	0.487333	0.325738	0.442612	0.030196	0.037694	0.003363	0.470595	0.53032	0.401235	0.603261	0.485106	0.275711	0.677661	0.031915	0.056707	0.026342	0.00429	0.000721	0.113649	0.576119	0.613587	0.624163
0.078235	0.129076	0.220755	0.866667	0.047887	0.376574	0.254352	0.251987	0.24962	0.255838	0.044406	0.230862	0.357143	0.303889	0.568953	0.501316	0.447826	0.520724	0.402092	0.519391	0.473054	0.383801	0.037059	0.02246	0.020779	0.004471	0.057541	0.001866	0.488	0.325258	0.442612	0.030196	0.034922	0.003496	0.470595	0.533797	0.407407	0.505435	0.395745	0.203501	0.629685	0.0	0.056707	0.00161	0.056901	0.000721	0.113649	0.576119	0.613587	0.624163
0.078235	0.006927	0.220755	0.866667	0.047887	0.376574	0.254352	0.251987	0.24962	0.255838	0.05273	0.147885	0.357143	0.23097	0.567509	0.501974	0.453261	0.523541	0.392626	0.51662	0.471723	0.393769	0.041765	0.037968	0.025325	0.001895	0.034918	0.000702	0.49	0.326697	0.445251	0.035524	0.039357	0.001559	0.470595	0.535466	0.41358	0.418478	0.340426	0.175055	0.515742	0.117021	0.056707	0.011495	0.056901	0.000721	0.113649	0.576119	0.613587	0.624163
0.078235	0.129076	0.220755	0.866667	0.047887	0.376574	0.254352	0.251987	0.24962	0.255838	0.044406	0.262299	0.357143	0.331515	0.560289	0.499342	0.442935	0.525956	0.388598	0.509695	0.46507	0.380062	0.020588	0.016043	0.022727	0.002114	0.023443	0.001103	0.482667	0.318542	0.435356	0.019538	0.019401	0.001585	0.470595	0.542003	0.395062	0.521739	0.4	0.205689	0.638681	0.0	0.056707	0.026342	0.056901	0.000721	0.113649	0.576119	0.613587	0.624163
0.078235	0.0	0.220755	0.866667	0.047887	0.376574	0.254352	0.251987	0.24962	0.255838	0.044406	0.332575	0.357143	0.393273	0.568953	0.511184	0.463587	0.527163	0.384153	0.520083	0.478377	0.409969	0.031176	0.029947	0.031818	0.004235	0.099836	0.003332	0.498	0.334373	0.453826	0.030196	0.031042	0.004863	0.470595	0.534492	0.419753	0.586957	0.468085	0.262582	0.674663	0.021277	0.056707	0.009024	0.01158	0.000721	0.113649	0.576119	0.613587	0.624163
0.078235	0.129076	0.220755	0.866667	0.047887	0.711864	0.254352	0.251987	0.24962	0.255838	0.044406	0.353885	0.357143	0.412	0.568953	0.503289	0.449457	0.529577	0.392416	0.515928	0.470393	0.38567	0.026471	0.015508	0.022727	0.002779	0.035574	0.00037	0.489333	0.322379	0.441293	0.024867	0.024945	0.001774	0.470595	0.542003	0.401235	0.592391	0.47234	0.26477	0.673163	0.021277	0.056707	0.026342	0.056901	0.000721	0.113649	0.576119	0.613587	0.624163
0.078235	0.002969	0.220755	0.866667	0.047887	0.376574	0.254352	0.251987	0.24962	0.255838	0.044406	0.481747	0.357143	0.524364	0.571119	0.505921	0.455978	0.530785	0.390167	0.518698	0.472389	0.4	0.022353	0.019251	0.024026	0.002265	0.020656	0.001103	0.493333	0.329096	0.447889	0.024867	0.021064	0.001589	0.470595	0.541029	0.407407	0.684783	0.587234	0.36105	0.713643	0.074468	0.056707	0.026342	0.056901	0.000721	0.113649	0.576119	0.613587	0.624163
0.078235	0.008412	0.220755	0.866667	0.047887	0.376574	0.254352	0.251987	0.24962	0.255838	0.044406	0.400621	0.357143	0.453071	0.563899	0.508553	0.464674	0.532797	0.347019	0.504155	0.463074	0.406231	0.047647	0.045455	0.055844	0.002535	0.018197	0.00165	0.496	0.319501	0.441953	0.046181	0.047672	0.001875	0.470595	0.541586	0.401235	0.625	0.519149	0.299781	0.688156	0.042553	0.056707	0.013967	0.048031	0.000721	0.113649	0.576119	0.613587	0.624163
0.078235	0.007917	0.220755	0.866667	0.047887	0.376574	0.254352	0.251987	0.24962	0.255838	0.05273	0.30631	0.357143	0.370192	0.556679	0.497368	0.460326	0.536016	0.394351	0.498615	0.45642	0.394393	0.03	0.036364	0.051948	0.002265	0.059508	0.001057	0.488	0.312785	0.432718	0.040853	0.044346	0.00234	0.470595	0.54993	0.401235	0.505435	0.374468	0.19256	0.589205	0.010638	0.056707	0.011495	0.040741	0.000721	0.113649	0.576119	0.613587	0.624163
0.078235	0.003958	0.220755	0.866667	0.047887	0.376574	0.254352	0.251987	0.24962	0.255838	0.044406	0.126575	0.357143	0.212242	0.556679	0.495395	0.460326	0.532394	0.377929	0.50554	0.464405	0.401869	0.027059	0.019251	0.022727	0.003149	0.05918	0.002437	0.487333	0.324778	0.441953	0.024867	0.025499	0.003258	0.470595	0.546175	0.407407	0.429348	0.365957	0.188184	0.583208	0.021277	0.056707	0.026342	0.056901	0.000721	0.113649	0.576119	0.613587	0.624163
0.078235	0.004453	0.220755	0.866667	0.047887	0.457627	0.254352	0.251987	0.24962	0.255838	0.05273	0.332575	0.357143	0.393273	0.550903	0.496053	0.4625	0.532394	0.385042	0.498615	0.462409	0.405607	0.027059	0.027807	0.02987	0.007132	0.091967	0.00317	0.486667	0.322379	0.439974	0.030196	0.028825	0.005758	0.470595	0.546871	0.407407	0.527174	0.382979	0.196937	0.605697	0.0	0.056707	0.006553	0.01158	0.000721	0.113649	0.576119	0.613587	0.624163
0.078235	0.009896	0.220755	0.866667	0.047887	0.338983	0.254352	0.251987	0.24962	0.255838	0.044406	0.311264	0.357143	0.374545	0.53213	0.481579	0.438043	0.533602	0.387762	0.479917	0.44644	0.370093	0.028235	0.02139	0.022078	0.003486	0.088525	0.001882	0.466	0.30271	0.416227	0.024867	0.026608	0.003737	0.470595	0.560362	0.382716	0.543478	0.405876	0.225272	0.647676	0.0	0.056707	0.026342	0.056901	0.000721	0.113649	0.576119	0.613587	0.624163
0.078235	0.005938	0.220755	0.866667	0.047887	0.376574	0.254352	0.251987	0.24962	0.255838	0.044406	0.311264	0.357143	0.374545	0.51769	0.473684	0.417935	0.527968	0.398536	0.465374	0.437791	0.353271	0.030588	0.034225	0.024675	0.002543	0.037541	0.001057	0.450667	0.294555	0.403034	0.030196	0.035477	0.002012	0.470595	0.563282	0.37037	0.532609	0.4	0.205689	0.641679	0.0	0.056707	0.009024	0.056901	0.000721	0.113649	0.576119	0.613587	0.624163
0.078235	0.009401	0.220755	0.866667	0.047887	0.376574	0.254352	0.251987	0.24962	0.255838	0.05273	0.432057	0.357143	0.480697	0.514079	0.466447	0.435326	0.53159	0.409048	0.459834	0.431138	0.370717	0.037059	0.022995	0.028571	0.003242	0.068361	0.001658	0.454	0.295035	0.404354	0.030196	0.034922	0.003148	0.470595	0.565229	0.376543	0.559783	0.395745	0.203501	0.604131	0.0	0.056707	0.00161	0.00429	0.000721	0.113649	0.576119	0.613587	0.624163
0.078235	0.006432	0.220755	0.866667	0.047887	0.376574	0.254352	0.251987	0.24962	0.255838	0.078377	0.24023	0.357143	0.312121	0.516968	0.469737	0.433696	0.526761	0.417521	0.468144	0.437791	0.375701	0.055294	0.063636	0.050649	0.00261	0.043934	0.002314	0.455333	0.30367	0.411609	0.056839	0.065965	0.002695	0.470595	0.559527	0.376543	0.527174	0.405876	0.225272	0.664168	0.010638	0.066432	0.023852	0.040741	0.000845	0.113649	0.576119	0.613587	0.624163
0.078235	0.129076	0.220755	0.866667	0.047887	0.474576	0.254352	0.251987	0.24962	0.255838	0.078377	0.212	0.357143	0.287313	0.526354	0.479605	0.449457	0.527968	0.383525	0.477147	0.444444	0.395016	0.03	0.04492	0.046753	0.004244	0.060984	0.002082	0.468	0.311825	0.423483	0.040853	0.046563	0.003568	0.470595	0.552851	0.388889	0.51087	0.4	0.205689	0.662669	0.010638	0.056707	0.016438	0.033451	0.000721	0.113649	0.576119	0.613587	0.624163
0.078235	0.004948	0.220755	0.866667	0.047887	0.376574	0.254352	0.251987	0.24962	0.255838	0.05273	0.432023	0.357143	0.480667	0.537184	0.488816	0.455978	0.529175	0.356381	0.484765	0.451763	0.399377	0.048824	0.042246	0.062987	0.001373	0.034098	0.001257	0.477333	0.314704	0.430079	0.05151	0.053769	0.001576	0.470595	0.548818	0.401235	0.576087	0.4	0.205689	0.64018	0.0	0.056707	0.013967	0.048031	0.000721	0.113649	0.576119	0.613587	0.624163
0.078235	0.129076	0.220755	0.866667	0.047887	0.376574	0.254352	0.251987	0.24962	0.255838	0.078377	0.369184	0.357143	0.425444	0.493141	0.467763	0.419022	0.527968	0.405701	0.435596	0.439787	0.353271	0.049412	0.026203	0.055844	0.002164	0.050984	0.001257	0.441333	0.288798	0.394459	0.040853	0.047672	0.002217	0.470595	0.568985	0.358025	0.619565	0.502128	0.291028	0.698651	0.053191	0.061569	0.004082	0.048031	0.000783	0.113649	0.576119	0.613587	0.624163
0.078235	0.003464	0.220755	0.866667	0.047887	0.376574	0.254352	0.251987	0.24962	0.255838	0.078377	0.304161	0.357143	0.368303	0.522022	0.478947	0.439674	0.529175	0.383421	0.473684	0.447771	0.386293	0.019412	0.021925	0.028571	0.002349	0.058525	0.001997	0.462667	0.311825	0.420844	0.024867	0.02439	0.002751	0.470595	0.55758	0.382716	0.586957	0.468085	0.260394	0.691154	0.042553	0.056707	0.00161	0.00429	0.000721	0.113649	0.576119	0.613587	0.624163
0.098039	0.129076	0.220755	0.733333	0.422535	0.376574	0.254352	0.251987	0.24962	0.255838	0.05273	0.24954	0.357143	0.320303	0.52077	0.601316	0.450327	0.561898	0.398585	0.467025	0.455724	0.391141	0.066819	0.054051	0.058914	0.090203	0.0698	0.091513	0.6	0.32809	0.597625	0.058048	0.073675	0.080213	0.751758	0.74548	0.567901	0.493125	0.405876	0.225272	0.569715	0.039362	0.051688	0.026342	0.056901	0.01594	0.113649	0.835321	0.912656	0.916254
0.098039	0.129076	0.220755	0.733333	0.422535	0.338983	0.254352	0.251987	0.24962	0.255838	0.05273	0.191347	0.357143	0.269164	0.52077	0.601316	0.450327	0.561898	0.398585	0.467025	0.455724	0.391141	0.066819	0.054051	0.058914	0.090203	0.0698	0.091513	0.6	0.32809	0.597625	0.058048	0.073675	0.080213	0.751758	0.74548	0.567901	0.493125	0.405876	0.225272	0.569715	0.039362	0.051688	0.026342	0.056901	0.01594	0.113649	0.835321	0.912656	0.916254
0.098039	0.129076	0.103783	0.733333	0.422535	0.338983	0.254352	0.251987	0.24962	0.255838	0.05273	0.191347	0.357143	0.269164	0.52077	0.601316	0.450327	0.561898	0.398585	0.467025	0.455724	0.391141	0.066819	0.054051	0.058914	0.090203	0.0698	0.091513	0.6	0.32809	0.597625	0.058048	0.073675	0.080213	0.751758	0.74548	0.567901	0.493125	0.405876	0.225272	0.569715	0.039362	0.051688	0.026342	0.056901	0.01594	0.113649	0.835321	0.912656	0.916254
0.098039	0.129076	0.173618	0.733333	0.422535	0.376574	0.254352	0.251987	0.24962	0.255838	0.05273	0.191347	0.357143	0.269164	0.52077	0.601316	0.450327	0.561898	0.398585	0.467025	0.455724	0.391141	0.066819	0.054051	0.058914	0.090203	0.0698	0.091513	0.6	0.32809	0.597625	0.058048	0.073675	0.080213	0.751758	0.74548	0.567901	0.493125	0.405876	0.225272	0.569715	0.039362	0.051688	0.026342	0.056901	0.01594	0.113649	0.835321	0.912656	0.916254
0.098039	0.129076	0.115422	0.733333	0.422535	0.338983	0.254352	0.251987	0.24962	0.255838	0.05273	0.24954	0.357143	0.320303	0.52077	0.601316	0.450327	0.561898	0.398585	0.467025	0.455724	0.391141	0.066819	0.054051	0.058914	0.090203	0.0698	0.091513	0.6	0.32809	0.597625	0.058048	0.073675	0.080213	0.751758	0.74548	0.567901	0.493125	0.405876	0.225272	0.569715	0.039362	0.051688	0.026342	0.056901	0.01594	0.113649	0.835321	0.912656	0.916254
0.098039	0.129076	0.115422	0.733333	0.422535	0.338983	0.254352	0.251987	0.24962	0.255838	0.05273	0.191347	0.357143	0.269164	0.52077	0.601316	0.450327	0.561898	0.398585	0.467025	0.455724	0.391141	0.066819	0.054051	0.058914	0.090203	0.0698	0.091513	0.6	0.32809	0.597625	0.058048	0.073675	0.080213	0.751758	0.74548	0.567901	0.493125	0.405876	0.225272	0.569715	0.039362	0.051688	0.026342	0.056901	0.01594	0.113649	0.835321	0.912656	0.916254
0.098039	0.129076	0.220755	0.733333	0.422535	0.376574	0.254352	0.251987	0.24962	0.255838	0.05273	0.191347	0.357143	0.269164	0.52077	0.601316	0.450327	0.561898	0.398585	0.467025	0.455724	0.391141	0.066819	0.054051	0.058914	0.090203	0.0698	0.091513	0.6	0.32809	0.597625	0.058048	0.073675	0.080213	0.751758	0.74548	0.567901	0.493125	0.405876	0.225272	0.569715	0.039362	0.051688	0.026342	0.056901	0.01594	0.113649	0.835321	0.912656	0.916254
0.098039	0.129076	0.208535	0.733333	0.422535	0.376574	0.254352	0.251987	0.24962	0.255838	0.05273	0.191347	0.357143	0.269164	0.52077	0.601316	0.450327	0.561898	0.398585	0.467025	0.455724	0.391141	0.066819	0.054051	0.058914	0.090203	0.0698	0.091513	0.6	0.32809	0.597625	0.058048	0.073675	0.080213	0.751758	0.74548	0.567901	0.493125	0.405876	0.225272	0.569715	0.039362	0.051688	0.026342	0.056901	0.01594	0.113649	0.835321	0.912656	0.916254
0.098039	0.000495	0.150339	0.733333	0.422535	0.376574	0.254352	0.251987	0.24962	0.255838	0.05273	0.191347	0.357143	0.269164	0.52077	0.667105	0.450327	0.561898	0.398585	0.467025	0.455724	0.391141	0.066819	0.054051	0.058914	0.090203	0.0698	0.091513	0.666667	0.32809	0.637203	0.058048	0.073675	0.080213	0.751758	0.731572	0.611111	0.493125	0.405876	0.225272	0.658171	0.015957	0.051688	0.026342	0.056901	0.01594	0.113649	0.835321	0.912656	0.916254
0.098039	0.00099	0.092144	0.733333	0.422535	0.376574	0.254352	0.251987	0.24962	0.255838	0.05273	0.24954	0.357143	0.320303	0.52077	0.667105	0.450327	0.561898	0.398585	0.467025	0.455724	0.391141	0.066819	0.054051	0.058914	0.090203	0.0698	0.091513	0.666667	0.32809	0.637203	0.058048	0.073675	0.080213	0.751758	0.731572	0.611111	0.493125	0.405876	0.225272	0.658171	0.015957	0.051688	0.026342	0.056901	0.01594	0.113649	0.835321	0.912656	0.916254
0.098039	0.001484	0.115422	0.733333	0.422535	0.376574	0.254352	0.251987	0.24962	0.255838	0.05273	0.24954	0.357143	0.320303	0.52077	0.667105	0.450327	0.561898	0.398585	0.467025	0.455724	0.391141	0.066819	0.054051	0.058914	0.090203	0.0698	0.091513	0.666667	0.32809	0.637203	0.058048	0.073675	0.080213	0.751758	0.731572	0.611111	0.493125	0.405876	0.225272	0.658171	0.015957	0.051688	0.026342	0.056901	0.01594	0.113649	0.835321	0.912656	0.916254
0.098039	0.001979	0.220755	0.733333	0.422535	0.376574	0.254352	0.251987	0.24962	0.255838	0.05273	0.24954	0.357143	0.320303	0.52077	0.667105	0.450327	0.561898	0.398585	0.467025	0.455724	0.391141	0.066819	0.054051	0.058914	0.090203	0.0698	0.091513	0.666667	0.32809	0.637203	0.058048	0.073675	0.080213	0.751758	0.731572	0.611111	0.493125	0.405876	0.225272	0.658171	0.015957	0.051688	0.026342	0.056901	0.01594	0.113649	0.835321	0.912656	0.916254
0.098039	0.002474	0.161979	0.733333	0.422535	0.376574	0.254352	0.251987	0.24962	0.255838	0.05273	0.191347	0.357143	0.269164	0.52077	0.667105	0.450327	0.561898	0.398585	0.467025	0.455724	0.391141	0.066819	0.054051	0.058914	0.090203	0.0698	0.091513	0.666667	0.32809	0.637203	0.058048	0.073675	0.080213	0.751758	0.731572	0.611111	0.493125	0.405876	0.225272	0.658171	0.015957	0.051688	0.026342	0.056901	0.01594	0.113649	0.835321	0.912656	0.916254
0.098039	0.002969	0.196896	0.733333	0.422535	0.376574	0.254352	0.251987	0.24962	0.255838	0.05273	0.191347	0.357143	0.269164	0.52077	0.667105	0.450327	0.561898	0.398585	0.467025	0.455724	0.391141	0.066819	0.054051	0.058914	0.090203	0.0698	0.091513	0.666667	0.32809	0.637203	0.058048	0.073675	0.080213	0.751758	0.731572	0.611111	0.493125	0.405876	0.225272	0.658171	0.015957	0.051688	0.026342	0.056901	0.01594	0.113649	0.835321	0.912656	0.916254
0.098039	0.003464	0.150339	0.733333	0.422535	0.376574	0.254352	0.251987	0.24962	0.255838	0.05273	0.191347	0.357143	0.269164	0.52077	0.667105	0.450327	0.561898	0.398585	0.467025	0.455724	0.391141	0.066819	0.054051	0.058914	0.090203	0.0698	0.091513	0.666667	0.32809	0.637203	0.058048	0.073675	0.080213	0.751758	0.731572	0.611111	0.493125	0.405876	0.225272	0.658171	0.015957	0.051688	0.026342	0.056901	0.01594	0.113649	0.835321	0.912656	0.916254
0.098039	0.003958	0.1387	0.733333	0.422535	0.376574	0.254352	0.251987	0.24962	0.255838	0.05273	0.24954	0.357143	0.320303	0.52077	0.667105	0.450327	0.561898	0.398585	0.467025	0.455724	0.391141	0.066819	0.054051	0.058914	0.090203	0.0698	0.091513	0.666667	0.32809	0.637203	0.058048	0.073675	0.080213	0.751758	0.731572	0.611111	0.493125	0.405876	0.225272	0.658171	0.015957	0.051688	0.026342	0.056901	0.01594	0.113649	0.835321	0.912656	0.916254
0.098039	0.004453	0.161979	0.733333	0.422535	0.376574	0.254352	0.251987	0.24962	0.255838	0.05273	0.24954	0.357143	0.320303	0.52077	0.667105	0.450327	0.561898	0.398585	0.467025	0.455724	0.391141	0.066819	0.054051	0.058914	0.090203	0.0698	0.091513	0.666667	0.32809	0.637203	0.058048	0.073675	0.080213	0.751758	0.731572	0.611111	0.493125	0.405876	0.225272	0.658171	0.015957	0.051688	0.026342	0.056901	0.01594	0.113649	0.835321	0.912656	0.916254
0.098039	0.004948	0.278371	0.733333	0.422535	0.376574	0.254352	0.251987	0.24962	0.255838	0.05273	0.24954	0.357143	0.320303	0.52077	0.667105	0.450327	0.561898	0.398585	0.467025	0.455724	0.391141	0.066819	0.054051	0.058914	0.090203	0.0698	0.091513	0.666667	0.32809	0.637203	0.058048	0.073675	0.080213	0.751758	0.731572	0.611111	0.493125	0.405876	0.225272	0.658171	0.015957	0.051688	0.026342	0.056901	0.01594	0.113649	0.835321	0.912656	0.916254
0.098039	0.005443	0.208535	0.733333	0.422535	0.338983	0.254352	0.251987	0.24962	0.255838	0.05273	0.191347	0.357143	0.269164	0.52077	0.667105	0.450327	0.561898	0.398585	0.467025	0.455724	0.391141	0.066819	0.054051	0.058914	0.090203	0.0698	0.091513	0.666667	0.32809	0.637203	0.058048	0.073675	0.080213	0.751758	0.731572	0.611111	0.493125	0.405876	0.225272	0.658171	0.015957	0.051688	0.026342	0.056901	0.01594	0.113649	0.835321	0.912656	0.916254
0.098039	0.006432	0.103783	0.733333	0.422535	0.338983	0.254352	0.251987	0.24962	0.255838	0.05273	0.191347	0.357143	0.269164	0.52077	0.535526	0.450327	0.561898	0.398585	0.467025	0.455724	0.391141	0.066819	0.054051	0.058914	0.090203	0.0698	0.091513	0.533333	0.32809	0.531662	0.058048	0.073675	0.080213	0.751758	0.787204	0.506173	0.493125	0.405876	0.225272	0.49925	0.159574	0.051688	0.026342	0.056901	0.01594	0.113649	0.835321	0.912656	0.916254
0.098039	0.006927	0.103783	0.733333	0.422535	0.376574	0.254352	0.251987	0.24962	0.255838	0.05273	0.24954	0.357143	0.320303	0.52077	0.535526	0.450327	0.561898	0.398585	0.467025	0.455724	0.391141	0.066819	0.054051	0.058914	0.090203	0.0698	0.091513	0.533333	0.32809	0.531662	0.058048	0.073675	0.080213	0.751758	0.787204	0.506173	0.493125	0.405876	0.225272	0.49925	0.159574	0.051688	0.026342	0.056901	0.01594	0.113649	0.835321	0.912656	0.916254
0.098039	0.007422	0.103783	0.733333	0.422535	0.376574	0.254352	0.251987	0.24962	0.255838	0.05273	0.24954	0.357143	0.320303	0.52077	0.535526	0.450327	0.561898	0.398585	0.467025	0.455724	0.391141	0.066819	0.054051	0.058914	0.090203	0.0698	0.091513	0.533333	0.32809	0.531662	0.058048	0.073675	0.080213	0.751758	0.787204	0.506173	0.493125	0.405876	0.225272	0.49925	0.159574	0.051688	0.026342	0.056901	0.01594	0.113649	0.835321	0.912656	0.916254
0.098039	0.007917	0.115422	0.733333	0.422535	0.376574	0.254352	0.251987	0.24962	0.255838	0.05273	0.191347	0.357143	0.269164	0.52077	0.535526	0.450327	0.561898	0.398585	0.467025	0.455724	0.391141	0.066819	0.054051	0.058914	0.090203	0.0698	0.091513	0.533333	0.32809	0.531662	0.058048	0.073675	0.080213	0.751758	0.787204	0.506173	0.493125	0.405876	0.225272	0.49925	0.159574	0.051688	0.026342	0.056901	0.01594	0.113649	0.835321	0.912656	0.916254
0.098039	0.008412	0.220755	0.733333	0.422535	0.376574	0.254352	0.251987	0.24962	0.255838	0.05273	0.24954	0.357143	0.320303	0.52077	0.535526	0.450327	0.561898	0.398585	0.467025	0.455724	0.391141	0.066819	0.054051	0.058914	0.090203	0.0698	0.091513	0.533333	0.32809	0.531662	0.058048	0.073675	0.080213	0.751758	0.787204	0.506173	0.493125	0.405876	0.225272	0.49925	0.159574	0.051688	0.026342	0.056901	0.01594	0.113649	0.835321	0.912656	0.916254
0.098039	0.008906	0.080504	0.733333	0.422535	0.169492	0.254352	0.251987	0.24962	0.255838	0.05273	0.24954	0.357143	0.320303	0.52077	0.535526	0.450327	0.561898	0.398585	0.467025	0.455724	0.391141	0.066819	0.054051	0.058914	0.090203	0.0698	0.091513	0.533333	0.32809	0.531662	0.058048	0.073675	0.080213	0.751758	0.787204	0.506173	0.493125	0.405876	0.225272	0.49925	0.159574	0.051688	0.026342	0.056901	0.01594	0.113649	0.835321	0.912656	0.916254
0.098039	0.009401	0.115422	0.733333	0.422535	0.338983	0.254352	0.251987	0.24962	0.255838	0.05273	0.191347	0.357143	0.269164	0.52077	0.535526	0.450327	0.561898	0.398585	0.467025	0.455724	0.391141	0.066819	0.054051	0.058914	0.090203	0.0698	0.091513	0.533333	0.32809	0.531662	0.058048	0.073675	0.080213	0.751758	0.787204	0.506173	0.493125	0.405876	0.225272	0.49925	0.159574	0.051688	0.026342	0.056901	0.01594	0.113649	0.835321	0.912656	0.916254
0.098039	0.009896	0.173618	0.733333	0.422535	0.338983	0.254352	0.251987	0.24962	0.255838	0.05273	0.191347	0.357143	0.269164	0.52077	0.535526	0.450327	0.561898	0.398585	0.467025	0.455724	0.391141	0.066819	0.054051	0.058914	0.090203	0.0698	0.091513	0.533333	0.32809	0.531662	0.058048	0.073675	0.080213	0.751758	0.787204	0.506173	0.493125	0.405876	0.225272	0.49925	0.159574	0.051688	0.026342	0.056901	0.01594	0.113649	0.835321	0.912656	0.916254
0.098039	0.010391	0.161979	0.733333	0.422535	0.338983	0.254352	0.251987	0.24962	0.255838	0.05273	0.191347	0.357143	0.269164	0.52077	0.535526	0.450327	0.561898	0.398585	0.467025	0.455724	0.391141	0.066819	0.054051	0.058914	0.090203	0.0698	0.091513	0.533333	0.32809	0.531662	0.058048	0.073675	0.080213	0.751758	0.787204	0.506173	0.493125	0.405876	0.225272	0.49925	0.159574	0.051688	0.026342	0.056901	0.01594	0.113649	0.835321	0.912656	0.916254
0.098039	0.010886	0.1387	0.733333	0.422535	0.376574	0.254352	0.251987	0.24962	0.255838	0.05273	0.191347	0.357143	0.269164	0.52077	0.535526	0.450327	0.561898	0.398585	0.467025	0.455724	0.391141	0.066819	0.054051	0.058914	0.090203	0.0698	0.091513	0.533333	0.32809	0.531662	0.058048	0.073675	0.080213	0.751758	0.787204	0.506173	0.493125	0.405876	0.225272	0.49925	0.159574	0.051688	0.026342	0.056901	0.01594	0.113649	0.835321	0.912656	0.916254
0.098039	0.011381	0.080504	0.733333	0.422535	0.0	0.254352	0.251987	0.24962	0.255838	0.05273	0.191347	0.357143	0.269164	0.52077	0.535526	0.450327	0.561898	0.398585	0.467025	0.455724	0.391141	0.066819	0.054051	0.058914	0.090203	0.0698	0.091513	0.533333	0.32809	0.531662	0.058048	0.073675	0.080213	0.751758	0.787204	0.506173	0.493125	0.405876	0.225272	0.49925	0.159574	0.051688	0.026342	0.056901	0.01594	0.113649	0.835321	0.912656	0.916254
0.098039	0.011875	0.220755	0.733333	0.422535	0.338983	0.254352	0.251987	0.24962	0.255838	0.05273	0.191347	0.357143	0.269164	0.52077	0.535526	0.450327	0.561898	0.398585	0.467025	0.455724	0.391141	0.066819	0.054051	0.058914	0.090203	0.0698	0.091513	0.533333	0.32809	0.531662	0.058048	0.073675	0.080213	0.751758	0.787204	0.506173	0.493125	0.405876	0.225272	0.49925	0.159574	0.051688	0.026342	0.056901	0.01594	0.113649	0.835321	0.912656	0.916254
0.098039	0.01237	0.150339	0.733333	0.422535	0.169492	0.254352	0.251987	0.24962	0.255838	0.05273	0.24954	0.357143	0.320303	0.52077	0.535526	0.450327	0.561898	0.398585	0.467025	0.455724	0.391141	0.066819	0.054051	0.058914	0.090203	0.0698	0.091513	0.533333	0.32809	0.531662	0.058048	0.073675	0.080213	0.751758	0.787204	0.506173	0.493125	0.405876	0.225272	0.49925	0.159574	0.051688	0.026342	0.056901	0.01594	0.113649	0.835321	0.912656	0.916254
0.098039	0.01336	0.115422	0.733333	0.422535	0.169492	0.254352	0.251987	0.24962	0.255838	0.05273	0.24954	0.357143	0.320303	0.52077	0.535526	0.450327	0.561898	0.398585	0.467025	0.455724	0.391141	0.066819	0.054051	0.058914	0.090203	0.0698	0.091513	0.533333	0.32809	0.505277	0.058048	0.073675	0.080213	0.751758	0.828929	0.481481	0.493125	0.405876	0.225272	0.47976	0.223404	0.051688	0.026342	0.056901	0.01594	0.113649	0.835321	0.912656	0.916254
0.098039	0.013855	0.115422	0.733333	0.422535	0.338983	0.254352	0.251987	0.24962	0.255838	0.05273	0.24954	0.357143	0.320303	0.52077	0.535526	0.450327	0.561898	0.398585	0.467025	0.455724	0.391141	0.066819	0.054051	0.058914	0.090203	0.0698	0.091513	0.533333	0.32809	0.505277	0.058048	0.073675	0.080213	0.751758	0.828929	0.481481	0.493125	0.405876	0.225272	0.47976	0.223404	0.051688	0.026342	0.056901	0.01594	0.113649	0.835321	0.912656	0.916254
0.098039	0.014349	0.220755	0.733333	0.422535	0.338983	0.254352	0.251987	0.24962	0.255838	0.05273	0.191347	0.357143	0.269164	0.52077	0.535526	0.450327	0.561898	0.398585	0.467025	0.455724	0.391141	0.066819	0.054051	0.058914	0.090203	0.0698	0.091513	0.533333	0.32809	0.505277	0.058048	0.073675	0.080213	0.751758	0.828929	0.481481	0.493125	0.405876	0.225272	0.47976	0.223404	0.051688	0.026342	0.056901	0.01594	0.113649	0.835321	0.912656	0.916254
0.098039	0.014844	0.150339	0.733333	0.422535	0.376574	0.254352	0.251987	0.24962	0.255838	0.05273	0.24954	0.357143	0.320303	0.52077	0.535526	0.450327	0.561898	0.398585	0.467025	0.455724	0.391141	0.066819	0.054051	0.058914	0.090203	0.0698	0.091513	0.533333	0.32809	0.505277	0.058048	0.073675	0.080213	0.751758	0.828929	0.481481	0.493125	0.405876	0.225272	0.47976	0.223404	0.051688	0.026342	0.056901	0.01594	0.113649	0.835321	0.912656	0.916254
0.098039	0.015339	0.150339	0.733333	0.422535	0.169492	0.254352	0.251987	0.24962	0.255838	0.05273	0.191347	0.357143	0.269164	0.52077	0.535526	0.450327	0.561898	0.398585	0.467025	0.455724	0.391141	0.066819	0.054051	0.058914	0.090203	0.0698	0.091513	0.533333	0.32809	0.505277	0.058048	0.073675	0.080213	0.751758	0.828929	0.481481	0.493125	0.405876	0.225272	0.47976	0.223404	0.051688	0.026342	0.056901	0.01594	0.113649	0.835321	0.912656	0.916254
0.098039	0.015834	0.220755	0.733333	0.422535	0.0	0.254352	0.251987	0.24962	0.255838	0.05273	0.24954	0.357143	0.320303	0.52077	0.535526	0.450327	0.561898	0.398585	0.467025	0.455724	0.391141	0.066819	0.054051	0.058914	0.090203	0.0698	0.091513	0.533333	0.32809	0.505277	0.058048	0.073675	0.080213	0.751758	0.828929	0.481481	0.493125	0.405876	0.225272	0.47976	0.223404	0.051688	0.026342	0.056901	0.01594	0.113649	0.835321	0.912656	0.916254
0.098039	0.016329	0.185257	0.733333	0.422535	0.169492	0.254352	0.251987	0.24962	0.255838	0.05273	0.191347	0.357143	0.269164	0.52077	0.535526	0.450327	0.561898	0.398585	0.467025	0.455724	0.391141	0.066819	0.054051	0.058914	0.090203	0.0698	0.091513	0.533333	0.32809	0.505277	0.058048	0.073675	0.080213	0.751758	0.828929	0.481481	0.493125	0.405876	0.225272	0.47976	0.223404	0.051688	0.026342	0.056901	0.01594	0.113649	0.835321	0.912656	0.916254
0.098039	0.017318	0.313288	0.733333	0.416901	0.169492	0.254352	0.251987	0.24962	0.255838	0.05273	0.191347	0.357143	0.269164	0.52077	0.535526	0.450327	0.561898	0.398585	0.467025	0.455724	0.391141	0.066819	0.054051	0.058914	0.090203	0.0698	0.091513	0.533333	0.32809	0.51847	0.058048	0.073675	0.080213	0.751758	0.759388	0.493827	0.493125	0.405876	0.225272	0.70015	0.06383	0.051688	0.026342	0.056901	0.01594	0.113649	0.835321	0.912656	0.916254
0.098039	0.017813	0.255092	0.733333	0.416901	0.376574	0.254352	0.251987	0.24962	0.255838	0.05273	0.191347	0.357143	0.269164	0.52077	0.535526	0.450327	0.561898	0.398585	0.467025	0.455724	0.391141	0.066819	0.054051	0.058914	0.090203	0.0698	0.091513	0.533333	0.32809	0.51847	0.058048	0.073675	0.080213	0.751758	0.759388	0.493827	0.493125	0.405876	0.225272	0.70015	0.06383	0.051688	0.026342	0.056901	0.01594	0.113649	0.835321	0.912656	0.916254
0.098039	0.018308	0.220755	0.733333	0.416901	0.338983	0.254352	0.251987	0.24962	0.255838	0.05273	0.24954	0.357143	0.320303	0.52077	0.535526	0.450327	0.561898	0.398585	0.467025	0.455724	0.391141	0.066819	0.054051	0.058914	0.090203	0.0698	0.091513	0.533333	0.32809	0.51847	0.058048	0.073675	0.080213	0.751758	0.759388	0.493827	0.493125	0.405876	0.225272	0.70015	0.06383	0.051688	0.026342	0.056901	0.01594	0.113649	0.835321	0.912656	0.916254
0.098039	0.018803	0.161979	0.733333	0.416901	0.376574	0.254352	0.251987	0.24962	0.255838	0.05273	0.191347	0.357143	0.269164	0.52077	0.535526	0.450327	0.561898	0.398585	0.467025	0.455724	0.391141	0.066819	0.054051	0.058914	0.090203	0.0698	0.091513	0.533333	0.32809	0.51847	0.058048	0.073675	0.080213	0.751758	0.759388	0.493827	0.493125	0.405876	0.225272	0.70015	0.06383	0.051688	0.026342	0.056901	0.01594	0.113649	0.835321	0.912656	0.916254
0.098039	0.019297	0.220755	0.733333	0.416901	0.376574	0.254352	0.251987	0.24962	0.255838	0.05273	0.24954	0.357143	0.320303	0.52077	0.535526	0.450327	0.561898	0.398585	0.467025	0.455724	0.391141	0.066819	0.054051	0.058914	0.090203	0.0698	0.091513	0.533333	0.32809	0.51847	0.058048	0.073675	0.080213	0.751758	0.759388	0.493827	0.493125	0.405876	0.225272	0.70015	0.06383	0.051688	0.026342	0.056901	0.01594	0.113649	0.835321	0.912656	0.916254
0.098039	0.019792	0.173618	0.733333	0.416901	0.169492	0.254352	0.251987	0.24962	0.255838	0.05273	0.191347	0.357143	0.269164	0.52077	0.535526	0.450327	0.561898	0.398585	0.467025	0.455724	0.391141	0.066819	0.054051	0.058914	0.090203	0.0698	0.091513	0.533333	0.32809	0.51847	0.058048	0.073675	0.080213	0.751758	0.759388	0.493827	0.493125	0.405876	0.225272	0.70015	0.06383	0.051688	0.026342	0.056901	0.01594	0.113649	0.835321	0.912656	0.916254
0.098039	0.020287	0.1387	0.733333	0.416901	0.338983	0.254352	0.251987	0.24962	0.255838	0.05273	0.24954	0.357143	0.320303	0.52077	0.535526	0.450327	0.561898	0.398585	0.467025	0.455724	0.391141	0.066819	0.054051	0.058914	0.090203	0.0698	0.091513	0.533333	0.32809	0.51847	0.058048	0.073675	0.080213	0.751758	0.759388	0.493827	0.493125	0.405876	0.225272	0.70015	0.06383	0.051688	0.026342	0.056901	0.01594	0.113649	0.835321	0.912656	0.916254
0.098039	0.020782	0.220755	0.733333	0.416901	0.376574	0.254352	0.251987	0.24962	0.255838	0.05273	0.191347	0.357143	0.269164	0.52077	0.535526	0.450327	0.561898	0.398585	0.467025	0.455724	0.391141	0.066819	0.054051	0.058914	0.090203	0.0698	0.091513	0.533333	0.32809	0.51847	0.058048	0.073675	0.080213	0.751758	0.759388	0.493827	0.493125	0.405876	0.225272	0.70015	0.06383	0.051688	0.026342	0.056901	0.01594	0.113649	0.835321	0.912656	0.916254
[truncated: 19,847 more rows]
[truncated: 6 more columns]
